# Supplementary material for: A Flexible, Perfluorinated Analog of Aluminum Fumarate Metal–Organic Framework
Source: Chemistry. 2025 May 29;31(35):e202500130. doi: 10.1002/chem.202500130 (PMC12188177; doi:10.1002/chem.202500130)
Supplement: Supplementary file 2 — Supporting Information [file CHEM-31-e202500130-s002.zip]

Archive with 10 entries (10 files):
- 3_Al_TFS_as_Full.cif
- 3_Ar_87K.aif
- 3_CH4_303K.aif
- 3_CO2_273K.aif
- 3_CO2_288K.aif
- 3_CO2_298K.aif
- 3_CO2_303K.aif
- 3_CO2_308K.aif
- 3_N2_303K.aif
- 3_N2_77K.aif
