# Supplementary material for: A Flexible, Perfluorinated Analog of Aluminum Fumarate Metal–Organic Framework
Source: Chemistry. 2025 May 29;31(35):e202500130. doi: 10.1002/chem.202500130 (PMC12188177; doi:10.1002/chem.202500130)
Supplement: Supplementary file 2 — Supporting Information [file CHEM-31-e202500130-s002.zip › 3_Al_TFS_as_Full.cif]

data_Al_TFS_as_Full.cif

#==============================================================================
# Title & Author Information
#==============================================================================
loop_
_audit_author_name
_audit_author_address
'Morelli Venturi, Diletta '
; Institute of Inorganic Chemistry,
 University of Kiel, Max-Eyth-Strasse 2, 24118 Kiel, Germany
;
#==============================================================================
# Chemical + Structural + Crystal Information
#==============================================================================
_chemical_formula_moiety '2(C4 Al F4 O5), 3(O)'
# Note: _chemical_formula_sum/_weight/_cell_formula_units_Z need to be 
# recalculated if any one is changed
_chemical_formula_sum ' 	C8 Al2 F8 O13'
_chemical_formula_weight  	510.04
_cell_formula_units_Z 1
_pd_char_colour ? #ITC Vol G p.233-234
_exptl_crystal_density_diffrn   	1.939
_exptl_crystal_density_meas ?
_exptl_crystal_density_method ?
_cell_measurement_temperature 298 #Experiment temperature in K

#==============================================================================
# Instrument + Refinement Information
#==============================================================================
_diffrn_ambient_temperature 298 #Experiment temperature in K

_diffrn_measurement_device_type 'PANalytical X�PERT PRO'
loop_
      _diffrn_radiation_wavelength
      _diffrn_radiation_wavelength_wt
      _diffrn_radiation_type
      _diffrn_radiation_wavelength_id
                      1.540500      1.000   'Cu K\a'  1
                      1.544300      0.500   'Cu K\a'  2
                     
_diffrn_radiation_probe x-ray
_pd_proc_ls_prof_R_factor 0.0585
_pd_proc_ls_prof_wR_factor 0.0806
_pd_proc_ls_prof_wR_expected 0.0256
_refine_ls_R_I_factor 0.0159
_refine_ls_goodness_of_fit_all 3.14434
_refine_ls_shift/su_max 0
_refine_ls_number_parameters ? # How many parameters refined
_refine_ls_number_restraints ? #How many restraints used
_refine_diff_density_max ? #Highest Fourier peak
_refine_diff_density_min ? #Deepest Fourier hole

#==============================================================================
# Phase Information
#==============================================================================
_cell_length_a 6.63100(16)
_cell_length_b 8.86865(17)
_cell_length_c 8.91625(19)
_cell_angle_alpha 107.5647(16)
_cell_angle_beta 109.2433(19)
_cell_angle_gamma 103.979(2)
_cell_volume 436.78(2)
_symmetry_cell_setting triclinic #Crystal system
_symmetry_space_group_name_H-M P-1
_symmetry_space_group_name_Hall '-P 1 ' #Get from checkCIF
_space_group_IT_number ?
loop_
	_symmetry_equiv_pos_as_xyz
	 'x, y, z '
	 '-x, -y, -z '

# Atomic coordinates & thermal parameters
loop_
_atom_site_label
_atom_site_type_symbol
#_atom_site_symmetry_multiplicity
_atom_site_fract_x
_atom_site_fract_y
_atom_site_fract_z
_atom_site_occupancy
_atom_site_B_iso_or_equiv
Al Al      0.5 0.5 0.5 1 3.27(11)
Al2 Al     0 0.5 0.5 1 3.27(11)
O2 O      0.8111(15) 0.5831(11) 0.5870(10) 1 3.86(8)
O1 O      0.8418(15) 0.2816(9) 0.4747(8) 1 3.86(8)
C2 C      0.654(3) 0.2059(15) 0.4768(15) 1 3.86(8)
O3 O      0.5069(14) 0.2865(10) 0.4885(10) 1 3.86(8)
C4 C      0.624(2) 0.0410(19) 0.508(2) 1 3.86(8)
F5 F      0.6792(12) -0.0497(7) 0.4146(7) 1 3.86(8)
F6 F      0.7534(12) 0.0812(7) 0.6870(8) 1 3.86(8)
O7 O      0.5455(15) 0.5630(10) -0.2656(9) 1 3.86(8)
C8 C      0.417(3) 0.5672(18) -0.1883(13) 1 3.86(8)
O9 O      0.2007(15) 0.5450(11) -0.2712(10) 1 3.86(8)
C10 C      0.507(3) 0.5866(18) -0.003(2) 1 3.86(8)
F11 F      0.7212(13) 0.6942(8) 0.0843(7) 1 3.86(8)
F12 F      0.3734(13) 0.6468(9) 0.0700(7) 1 3.86(8)
Ow3 O      -0.055(2) 0.1109(10) 0.1132(10) 1 12.9(3)
Ow2 O       0.5 0 0 1 12.9(3)

# Molecular Geometry
loop_
	_geom_bond_atom_site_label_1
	_geom_bond_atom_site_label_2
	_geom_bond_distance
	_geom_bond_site_symmetry_1
	_geom_bond_site_symmetry_2
	Al        O2        1.807(9) 1_555   2_666
	Al        O2        1.807(9) 1_555   1_555
	Al        O3        1.877(10) 1_555   2_666
	Al        O3        1.877(10) 1_555   1_555
	Al        O7        1.889(8) 1_555   1_556
	Al        O7        1.889(8) 1_555   2_665
	Al        C8        2.925(15) 1_555   2_665
	Al        C8        2.925(15) 1_555   1_556
	Al        C2        2.999(17) 1_555   1_555
	Al        C2        2.999(17) 1_555   2_666
	Al2       O2        1.859(11) 1_555   2_666
	Al2       O2        1.859(11) 1_555   1_455
	Al2       O1        1.872(8) 1_555   1_455
	Al2       O1        1.872(8) 1_555   2_666
	Al2       O9        1.885(8) 1_555   1_556
	Al2       O9        1.885(8) 1_555   2_565
	Al2       C2        2.929(15) 1_555   1_455
	Al2       C2        2.929(15) 1_555   2_666
	Al2       C8        2.977(14) 1_555   1_556
	Al2       C8        2.977(14) 1_555   2_565
	O2        Al        1.807(9) 1_555   1_555
	O2        Al2       1.859(11) 1_555   1_655
	O2        O7        2.524(15) 1_555   1_556
	O2        O3        2.576(11) 1_555   1_555
	O2        O9        2.630(14) 1_555   1_656
	O2        O1        2.635(14) 1_555   2_766
	O2        O3        2.636(15) 1_555   2_666
	O2        O1        2.642(13) 1_555   1_555
	O2        O9        2.666(13) 1_555   2_665
	O2        O7        2.701(10) 1_555   2_665
	O2        Ow3       2.789(9) 1_555   2_666
	O2        C2        2.984(15) 1_555   1_555
	O2        C8        3.054(13) 1_555   2_665
	O1        C2        1.27(2) 1_555   1_555
	O1        Al2       1.872(8) 1_555   1_655
	O1        O3        2.274(14) 1_555   1_555
	O1        C4        2.43(2) 1_555   1_555
	O1        O9        2.612(8) 1_555   1_656
	O1        O2        2.635(14) 1_555   2_766
	O1        O2        2.642(13) 1_555   1_555
	O1        F5        2.687(10) 1_555   1_555
	O1        O9        2.701(14) 1_555   2_665
	O1        F6        3.057(12) 1_555   1_555
	C2        O1        1.27(2) 1_555   1_555
	C2        O3        1.35(2) 1_555   1_555
	C2        C4        1.55(2) 1_555   1_555
	C2        F5        2.227(16) 1_555   1_555
	C2        F6        2.441(17) 1_555   1_555
	C2        C4        2.57(2) 1_555   2_656
	C2        F6        2.783(14) 1_555   2_656
	C2        F5        2.91(2) 1_555   2_656
	C2        Al2       2.929(15) 1_555   1_655
	C2        O2        2.984(15) 1_555   1_555
	C2        Al        2.999(17) 1_555   1_555
	O3        C2        1.35(2) 1_555   1_555
	O3        Al        1.877(10) 1_555   1_555
	O3        O1        2.274(14) 1_555   1_555
	O3        C4        2.51(2) 1_555   1_555
	O3        O2        2.576(11) 1_555   1_555
	O3        O2        2.636(15) 1_555   2_666
	O3        O7        2.639(12) 1_555   1_556
	O3        O7        2.687(14) 1_555   2_665
	O3        F5        2.688(12) 1_555   2_656
	O3        C4        2.84(2) 1_555   2_656
	O3        F6        2.912(9) 1_555   2_656
	C4        F5        1.19(2) 1_555   1_555
	C4        F6        1.423(17) 1_555   1_555
	C4        C2        1.55(2) 1_555   1_555
	C4        C4        1.57(3) 1_555   2_656
	C4        F6        2.267(14) 1_555   2_656
	C4        F5        2.34(2) 1_555   2_656
	C4        O1        2.43(2) 1_555   1_555
	C4        O3        2.51(2) 1_555   1_555
	C4        C2        2.57(2) 1_555   2_656
	C4        O3        2.84(2) 1_555   2_656
	F5        C4        1.19(2) 1_555   1_555
	F5        F6        2.174(9) 1_555   1_555
	F5        C2        2.227(16) 1_555   1_555
	F5        C4        2.34(2) 1_555   2_656
	F5        F6        2.622(11) 1_555   2_656
	F5        O1        2.687(10) 1_555   1_555
	F5        O3        2.688(12) 1_555   2_656
	F5        C2        2.91(2) 1_555   2_656
	F5        F12       3.010(7) 1_555   1_545
	F6        C4        1.423(17) 1_555   1_555
	F6        F5        2.174(9) 1_555   1_555
	F6        C4        2.267(14) 1_555   2_656
	F6        C2        2.441(17) 1_555   1_555
	F6        F5        2.622(11) 1_555   2_656
	F6        C2        2.783(14) 1_555   2_656
	F6        O3        2.912(9) 1_555   2_656
	F6        O1        3.057(12) 1_555   1_555
	F6        F11       3.127(9) 1_555   2_766
	O7        C8        1.26(2) 1_555   1_555
	O7        Al        1.889(8) 1_555   1_554
	O7        O9        2.236(15) 1_555   1_555
	O7        C10       2.39(2) 1_555   1_555
	O7        O2        2.524(15) 1_555   1_554
	O7        O3        2.639(12) 1_555   1_554
	O7        F11       2.684(9) 1_555   1_555
	O7        O3        2.687(14) 1_555   2_665
	O7        O2        2.701(10) 1_555   2_665
	O7        F12       2.936(13) 1_555   2_665
	O7        C10       3.14(2) 1_555   2_665
	C8        O7        1.26(2) 1_555   1_555
	C8        O9        1.31(2) 1_555   1_555
	C8        C10       1.50(2) 1_555   1_555
	C8        F11       2.294(12) 1_555   1_555
	C8        F12       2.332(17) 1_555   1_555
	C8        C10       2.49(2) 1_555   2_665
	C8        F11       2.811(18) 1_555   2_665
	C8        F12       2.86(2) 1_555   2_665
	C8        Al        2.925(15) 1_555   1_554
	C8        Al2       2.977(14) 1_555   1_554
	C8        O2        3.054(13) 1_555   2_665
	O9        C8        1.31(2) 1_555   1_555
	O9        Al2       1.885(8) 1_555   1_554
	O9        O7        2.236(15) 1_555   1_555
	O9        C10       2.427(18) 1_555   1_555
	O9        O1        2.612(8) 1_555   1_454
	O9        O2        2.630(14) 1_555   1_454
	O9        F12       2.632(10) 1_555   1_555
	O9        O2        2.666(13) 1_555   2_665
	O9        O1        2.701(14) 1_555   2_665
	O9        F11       3.105(13) 1_555   2_665
	C10       F11       1.304(15) 1_555   1_555
	C10       F12       1.38(2) 1_555   1_555
	C10       C8        1.50(2) 1_555   1_555
	C10       C10       1.53(3) 1_555   2_665
	C10       F11       2.320(16) 1_555   2_665
	C10       F12       2.37(2) 1_555   2_665
	C10       O7        2.39(2) 1_555   1_555
	C10       O9        2.427(18) 1_555   1_555
	C10       C8        2.49(2) 1_555   2_665
	C10       O7        3.14(2) 1_555   2_665
	F11       C10       1.304(15) 1_555   1_555
	F11       F12       2.195(12) 1_555   1_555
	F11       C8        2.294(12) 1_555   1_555
	F11       C10       2.320(16) 1_555   2_665
	F11       O7        2.684(9) 1_555   1_555
	F11       F12       2.727(10) 1_555   2_665
	F11       C8        2.811(18) 1_555   2_665
	F11       O9        3.105(13) 1_555   2_665
	F11       F6        3.127(9) 1_555   2_766
	F12       C10       1.38(2) 1_555   1_555
	F12       F11       2.195(12) 1_555   1_555
	F12       C8        2.332(17) 1_555   1_555
	F12       C10       2.37(2) 1_555   2_665
	F12       O9        2.632(10) 1_555   1_555
	F12       F11       2.727(10) 1_555   2_665
	F12       C8        2.86(2) 1_555   2_665
	F12       O7        2.936(13) 1_555   2_665
	F12       F5        3.010(7) 1_555   1_565
	Ow3       Ow2       2.594(15) 1_555   1_455
	Ow3       Ow3       2.78(3) 1_555   2_555
	Ow3       O2        2.789(9) 1_555   2_666
	Ow2       Ow3       2.594(15) 1_555   1_655
	Ow2       Ow3       2.594(15) 1_555   2_555
	loop_
		_geom_angle_atom_site_label_1
		_geom_angle_atom_site_label_2
		_geom_angle_atom_site_label_3
		_geom_angle
		_geom_angle_site_symmetry_1
		_geom_angle_site_symmetry_2
		_geom_angle_site_symmetry_3
	O2        Al        O2         180.000   1_555 1_555   2_666
	O3        Al        O2         91.3(4)  2_666 1_555   1_555
	O3        Al        O2         88.7(4)  2_666 1_555   2_666
	O3        Al        O3         180.00000000(7)  1_555 1_555   2_666
	O3        Al        O2         88.7(4)  1_555 1_555   1_555
	O3        Al        O2         91.3(4)  1_555 1_555   2_666
	O7        Al        O3         89.0(4)  1_556 1_555   1_555
	O7        Al        O3         91.0(4)  1_556 1_555   2_666
	O7        Al        O2         86.1(4)  1_556 1_555   1_555
	O7        Al        O2         93.9(4)  1_556 1_555   2_666
	O7        Al        O7         180.00000000(7)  2_665 1_555   1_556
	O7        Al        O3         91.0(4)  2_665 1_555   1_555
	O7        Al        O3         89.0(4)  2_665 1_555   2_666
	O7        Al        O2         93.9(4)  2_665 1_555   1_555
	O7        Al        O2         86.1(4)  2_665 1_555   2_666
	C8        Al        O7         17.7(4)  2_665 1_555   2_665
	C8        Al        O7         162.3(4)  2_665 1_555   1_556
	C8        Al        O3         88.4(4)  2_665 1_555   1_555
	C8        Al        O3         91.6(4)  2_665 1_555   2_666
	C8        Al        O2         76.4(4)  2_665 1_555   1_555
	C8        Al        O2         103.6(4)  2_665 1_555   2_666
	C8        Al        C8         180.00000000(19)  1_556 1_555   2_665
	C8        Al        O7         162.3(4)  1_556 1_555   2_665
	C8        Al        O7         17.7(4)  1_556 1_555   1_556
	C8        Al        O3         91.6(4)  1_556 1_555   1_555
	C8        Al        O3         88.4(4)  1_556 1_555   2_666
	C8        Al        O2         103.6(4)  1_556 1_555   1_555
	C8        Al        O2         76.4(4)  1_556 1_555   2_666
	C2        Al        C8         102.7(5)  1_555 1_555   1_556
	C2        Al        C8         77.3(5)  1_555 1_555   2_665
	C2        Al        O7         84.6(4)  1_555 1_555   2_665
	C2        Al        O7         95.4(4)  1_555 1_555   1_556
	C2        Al        O3         18.4(4)  1_555 1_555   1_555
	C2        Al        O3         161.6(4)  1_555 1_555   2_666
	C2        Al        O2         72.0(4)  1_555 1_555   1_555
	C2        Al        O2         108.0(4)  1_555 1_555   2_666
	C2        Al        C2         179.9999988(3)  2_666 1_555   1_555
	C2        Al        C8         77.3(5)  2_666 1_555   1_556
	C2        Al        C8         102.7(5)  2_666 1_555   2_665
	C2        Al        O7         95.4(4)  2_666 1_555   2_665
	C2        Al        O7         84.6(4)  2_666 1_555   1_556
	C2        Al        O3         161.6(4)  2_666 1_555   1_555
	C2        Al        O3         18.4(4)  2_666 1_555   2_666
	C2        Al        O2         108.0(4)  2_666 1_555   1_555
	C2        Al        O2         72.0(4)  2_666 1_555   2_666
	O2        Al2       O2         180.000   1_455 1_555   2_666
	O1        Al2       O2         90.1(4)  1_455 1_555   1_455
	O1        Al2       O2         89.9(4)  1_455 1_555   2_666
	O1        Al2       O1         180.000   2_666 1_555   1_455
	O1        Al2       O2         89.9(4)  2_666 1_555   1_455
	O1        Al2       O2         90.1(4)  2_666 1_555   2_666
	O9        Al2       O1         91.9(4)  1_556 1_555   2_666
	O9        Al2       O1         88.1(4)  1_556 1_555   1_455
	O9        Al2       O2         89.2(4)  1_556 1_555   1_455
	O9        Al2       O2         90.8(4)  1_556 1_555   2_666
	O9        Al2       O9         179.99999915(14)  2_565 1_555   1_556
	O9        Al2       O1         88.1(4)  2_565 1_555   2_666
	O9        Al2       O1         91.9(4)  2_565 1_555   1_455
	O9        Al2       O2         90.8(4)  2_565 1_555   1_455
	O9        Al2       O2         89.2(4)  2_565 1_555   2_666
	C2        Al2       O9         88.0(4)  1_455 1_555   2_565
	C2        Al2       O9         92.0(4)  1_455 1_555   1_556
	C2        Al2       O1         162.6(5)  1_455 1_555   2_666
	C2        Al2       O1         17.4(5)  1_455 1_555   1_455
	C2        Al2       O2         73.3(5)  1_455 1_555   1_455
	C2        Al2       O2         106.7(5)  1_455 1_555   2_666
	C2        Al2       C2         180.000   2_666 1_555   1_455
	C2        Al2       O9         92.0(4)  2_666 1_555   2_565
	C2        Al2       O9         88.0(4)  2_666 1_555   1_556
	C2        Al2       O1         17.4(5)  2_666 1_555   2_666
	C2        Al2       O1         162.6(5)  2_666 1_555   1_455
	C2        Al2       O2         106.7(5)  2_666 1_555   1_455
	C2        Al2       O2         73.3(5)  2_666 1_555   2_666
	C8        Al2       C2         77.5(4)  1_556 1_555   2_666
	C8        Al2       C2         102.5(4)  1_556 1_555   1_455
	C8        Al2       O9         162.4(5)  1_556 1_555   2_565
	C8        Al2       O9         17.6(5)  1_556 1_555   1_556
	C8        Al2       O1         85.8(4)  1_556 1_555   2_666
	C8        Al2       O1         94.2(4)  1_556 1_555   1_455
	C8        Al2       O2         105.7(4)  1_556 1_555   1_455
	C8        Al2       O2         74.3(4)  1_556 1_555   2_666
	C8        Al2       C8         180.0000000(3)  2_565 1_555   1_556
	C8        Al2       C2         102.5(4)  2_565 1_555   2_666
	C8        Al2       C2         77.5(4)  2_565 1_555   1_455
	C8        Al2       O9         17.6(5)  2_565 1_555   2_565
	C8        Al2       O9         162.4(5)  2_565 1_555   1_556
	C8        Al2       O1         94.2(4)  2_565 1_555   2_666
	C8        Al2       O1         85.8(4)  2_565 1_555   1_455
	C8        Al2       O2         74.3(4)  2_565 1_555   1_455
	C8        Al2       O2         105.7(4)  2_565 1_555   2_666
	Al2       O2        Al         129.5(4)  1_655 1_555   1_555
	O7        O2        Al2        150.8(6)  1_556 1_555   1_655
	O7        O2        Al         48.3(3)  1_556 1_555   1_555
	O3        O2        O7         62.3(4)  1_555 1_555   1_556
	O3        O2        Al2        95.2(4)  1_555 1_555   1_655
	O3        O2        Al         46.8(3)  1_555 1_555   1_555
	O9        O2        O3         102.4(5)  1_656 1_555   1_555
	O9        O2        O7         117.3(5)  1_656 1_555   1_556
	O9        O2        Al2        45.8(3)  1_656 1_555   1_655
	O9        O2        Al         148.4(6)  1_656 1_555   1_555
	O1        O2        O9         61.7(4)  2_766 1_555   1_656
	O1        O2        O3         138.6(5)  2_766 1_555   1_555
	O1        O2        O7         158.8(4)  2_766 1_555   1_556
	O1        O2        Al2        45.3(3)  2_766 1_555   1_655
	O1        O2        Al         143.5(5)  2_766 1_555   1_555
	O3        O2        O1         111.7(5)  2_666 1_555   2_766
	O3        O2        O9         163.4(4)  2_666 1_555   1_656
	O3        O2        O3         92.2(4)  2_666 1_555   1_555
	O3        O2        O7         62.7(4)  2_666 1_555   1_556
	O3        O2        Al2        141.5(5)  2_666 1_555   1_655
	O3        O2        Al         45.4(3)  2_666 1_555   1_555
	O1        O2        O3         137.2(3)  1_555 1_555   2_666
	O1        O2        O1         90.4(4)  1_555 1_555   2_766
	O1        O2        O9         59.4(3)  1_555 1_555   1_656
	O1        O2        O3         51.7(3)  1_555 1_555   1_555
	O1        O2        O7         107.3(5)  1_555 1_555   1_556
	O1        O2        Al2        45.1(3)  1_555 1_555   1_655
	O1        O2        Al         95.3(4)  1_555 1_555   1_555
	O9        O2        O1         61.2(4)  2_665 1_555   1_555
	O9        O2        O3         98.4(4)  2_665 1_555   2_666
	O9        O2        O1         59.0(3)  2_665 1_555   2_766
	O9        O2        O9         90.8(4)  2_665 1_555   1_656
	O9        O2        O3         85.1(3)  2_665 1_555   1_555
	O9        O2        O7         139.9(4)  2_665 1_555   1_556
	O9        O2        Al2        45.0(3)  2_665 1_555   1_655
	O9        O2        Al         92.6(3)  2_665 1_555   1_555
	O7        O2        O9         49.2(3)  2_665 1_555   2_665
	O7        O2        O1         81.1(3)  2_665 1_555   1_555
	O7        O2        O3         59.3(3)  2_665 1_555   2_666
	O7        O2        O1         101.7(4)  2_665 1_555   2_766
	O7        O2        O9         135.3(5)  2_665 1_555   1_656
	O7        O2        O3         61.2(3)  2_665 1_555   1_555
	O7        O2        O7         92.5(4)  2_665 1_555   1_556
	O7        O2        Al2        92.0(4)  2_665 1_555   1_655
	O7        O2        Al         44.2(3)  2_665 1_555   1_555
	Ow3       O2        O7         142.1(6)  2_666 1_555   2_665
	Ow3       O2        O9         137.1(5)  2_666 1_555   2_665
	Ow3       O2        O1         136.7(5)  2_666 1_555   1_555
	Ow3       O2        O3         84.6(4)  2_666 1_555   2_666
	Ow3       O2        O1         80.0(4)  2_666 1_555   2_766
	Ow3       O2        O9         79.3(4)  2_666 1_555   1_656
	Ow3       O2        O3         137.7(6)  2_666 1_555   1_555
	Ow3       O2        O7         79.2(4)  2_666 1_555   1_556
	Ow3       O2        Al2        113.2(5)  2_666 1_555   1_655
	Ow3       O2        Al         117.3(6)  2_666 1_555   1_555
	C2        O2        Ow3        140.9(5)  1_555 1_555   2_666
	C2        O2        O7         73.0(4)  1_555 1_555   2_665
	C2        O2        O9         74.5(4)  1_555 1_555   2_665
	C2        O2        O1         25.2(4)  1_555 1_555   1_555
	C2        O2        O3         117.9(5)  1_555 1_555   2_666
	C2        O2        O1         115.2(6)  1_555 1_555   2_766
	C2        O2        O9         77.9(5)  1_555 1_555   1_656
	C2        O2        O3         26.9(4)  1_555 1_555   1_555
	C2        O2        O7         83.7(5)  1_555 1_555   1_556
	C2        O2        Al2        70.1(5)  1_555 1_555   1_655
	C2        O2        Al         72.9(4)  1_555 1_555   1_555
	C8        O2        C2         75.5(4)  2_665 1_555   1_555
	C8        O2        Ow3        143.4(5)  2_665 1_555   2_666
	C8        O2        O7         24.4(4)  2_665 1_555   2_665
	C8        O2        O9         25.3(4)  2_665 1_555   2_665
	C8        O2        O1         72.9(4)  2_665 1_555   1_555
	C8        O2        O3         76.0(5)  2_665 1_555   2_666
	C8        O2        O1         78.9(4)  2_665 1_555   2_766
	C8        O2        O9         115.3(6)  2_665 1_555   1_656
	C8        O2        O3         74.6(4)  2_665 1_555   1_555
	C8        O2        O7         116.8(5)  2_665 1_555   1_556
	C8        O2        Al2        69.8(5)  2_665 1_555   1_655
	C8        O2        Al         68.5(4)  2_665 1_555   1_555
	Al2       O1        C2         136.6(10)  1_655 1_555   1_555
	O3        O1        Al2        105.6(5)  1_555 1_555   1_655
	O3        O1        C2         31.1(8)  1_555 1_555   1_555
	C4        O1        O3         64.6(5)  1_555 1_555   1_555
	C4        O1        Al2        164.9(6)  1_555 1_555   1_655
	C4        O1        C2         34.0(9)  1_555 1_555   1_555
	O9        O1        C4         124.8(5)  1_656 1_555   1_555
	O9        O1        O3         112.1(4)  1_656 1_555   1_555
	O9        O1        Al2        46.2(3)  1_656 1_555   1_655
	O9        O1        C2         127.9(7)  1_656 1_555   1_555
	O2        O1        O9         61.1(3)  2_766 1_555   1_656
	O2        O1        C4         147.4(7)  2_766 1_555   1_555
	O2        O1        O3         147.3(5)  2_766 1_555   1_555
	O2        O1        Al2        44.9(3)  2_766 1_555   1_655
	O2        O1        C2         170.3(7)  2_766 1_555   1_555
	O2        O1        O2         89.6(4)  1_555 1_555   2_766
	O2        O1        O9         60.1(3)  1_555 1_555   1_656
	O2        O1        C4         121.9(6)  1_555 1_555   1_555
	O2        O1        O3         62.7(4)  1_555 1_555   1_555
	O2        O1        Al2        44.7(3)  1_555 1_555   1_655
	O2        O1        C2         92.6(9)  1_555 1_555   1_555
	F5        O1        O2         147.5(5)  1_555 1_555   1_555
	F5        O1        O2         122.9(5)  1_555 1_555   2_766
	F5        O1        O9         132.4(4)  1_555 1_555   1_656
	F5        O1        C4         26.2(5)  1_555 1_555   1_555
	F5        O1        O3         86.2(4)  1_555 1_555   1_555
	F5        O1        Al2        167.8(6)  1_555 1_555   1_655
	F5        O1        C2         55.4(8)  1_555 1_555   1_555
	O9        O1        F5         134.6(3)  2_665 1_555   1_555
	O9        O1        O2         59.9(4)  2_665 1_555   1_555
	O9        O1        O2         59.0(4)  2_665 1_555   2_766
	O9        O1        O9         90.4(3)  2_665 1_555   1_656
	O9        O1        C4         141.9(5)  2_665 1_555   1_555
	O9        O1        O3         90.5(5)  2_665 1_555   1_555
	O9        O1        Al2        44.2(2)  2_665 1_555   1_655
	O9        O1        C2         114.4(9)  2_665 1_555   1_555
	F6        O1        O9         163.9(5)  1_555 1_555   2_665
	F6        O1        F5         43.9(2)  1_555 1_555   1_555
	F6        O1        O2         112.7(4)  1_555 1_555   1_555
	F6        O1        O2         137.0(4)  1_555 1_555   2_766
	F6        O1        O9         97.7(3)  1_555 1_555   1_656
	F6        O1        C4         27.1(4)  1_555 1_555   1_555
	F6        O1        O3         73.6(4)  1_555 1_555   1_555
	F6        O1        Al2        141.9(3)  1_555 1_555   1_655
	F6        O1        C2         50.0(8)  1_555 1_555   1_555
	O3        C2        O1         119.9(12)  1_555 1_555   1_555
	C4        C2        O3         120.1(15)  1_555 1_555   1_555
	C4        C2        O1         118.6(15)  1_555 1_555   1_555
	F5        C2        C4         30.4(8)  1_555 1_555   1_555
	F5        C2        O3         142.7(10)  1_555 1_555   1_555
	F5        C2        O1         96.5(11)  1_555 1_555   1_555
	F6        C2        F5         55.3(4)  1_555 1_555   1_555
	F6        C2        C4         33.1(6)  1_555 1_555   1_555
	F6        C2        O3         115.1(11)  1_555 1_555   1_555
	F6        C2        O1         106.5(10)  1_555 1_555   1_555
	C4        C2        F6         53.7(5)  2_656 1_555   1_555
	C4        C2        F5         57.9(5)  2_656 1_555   1_555
	C4        C2        C4         34.7(10)  2_656 1_555   1_555
	C4        C2        O3         86.8(10)  2_656 1_555   1_555
	C4        C2        O1         153.1(13)  2_656 1_555   1_555
	F6        C2        C4         30.5(4)  2_656 1_555   2_656
	F6        C2        F6         82.2(5)  2_656 1_555   1_555
	F6        C2        F5         62.0(4)  2_656 1_555   1_555
	F6        C2        C4         54.5(6)  2_656 1_555   1_555
	F6        C2        O3         81.6(7)  2_656 1_555   1_555
	F6        C2        O1         147.2(10)  2_656 1_555   1_555
	F5        C2        F6         44.8(3)  2_656 1_555   2_656
	F5        C2        C4         24.0(4)  2_656 1_555   2_656
	F5        C2        F6         57.9(4)  2_656 1_555   1_555
	F5        C2        F5         80.7(5)  2_656 1_555   1_555
	F5        C2        C4         53.3(9)  2_656 1_555   1_555
	F5        C2        O3         66.9(8)  2_656 1_555   1_555
	F5        C2        O1         162.7(9)  2_656 1_555   1_555
	Al2       C2        F5         152.7(5)  1_655 1_555   2_656
	Al2       C2        F6         155.7(6)  1_655 1_555   2_656
	Al2       C2        C4         173.8(6)  1_655 1_555   2_656
	Al2       C2        F6         120.8(5)  1_655 1_555   1_555
	Al2       C2        F5         122.5(8)  1_655 1_555   1_555
	Al2       C2        C4         142.6(11)  1_655 1_555   1_555
	Al2       C2        O3         93.9(8)  1_655 1_555   1_555
	Al2       C2        O1         26.1(6)  1_655 1_555   1_555
	O2        C2        Al2        36.6(3)  1_555 1_555   1_655
	O2        C2        F5         117.6(6)  1_555 1_555   2_656
	O2        C2        F6         139.7(7)  1_555 1_555   2_656
	O2        C2        C4         141.6(9)  1_555 1_555   2_656
	O2        C2        F6         121.9(4)  1_555 1_555   1_555
	O2        C2        F5         157.8(9)  1_555 1_555   1_555
	O2        C2        C4         154.8(9)  1_555 1_555   1_555
	O2        C2        O3         59.5(6)  1_555 1_555   1_555
	O2        C2        O1         62.2(7)  1_555 1_555   1_555
	Al        C2        O2         35.2(3)  1_555 1_555   1_555
	Al        C2        Al2        68.0(3)  1_555 1_555   1_655
	Al        C2        F5         92.0(6)  1_555 1_555   2_656
	Al        C2        F6         104.6(6)  1_555 1_555   2_656
	Al        C2        C4         112.7(8)  1_555 1_555   2_656
	Al        C2        F6         129.7(6)  1_555 1_555   1_555
	Al        C2        F5         166.1(7)  1_555 1_555   1_555
	Al        C2        C4         145.2(13)  1_555 1_555   1_555
	Al        C2        O3         26.0(5)  1_555 1_555   1_555
	Al        C2        O1         93.9(8)  1_555 1_555   1_555
	Al        O3        C2         135.6(9)  1_555 1_555   1_555
	O1        O3        Al         106.6(5)  1_555 1_555   1_555
	O1        O3        C2         29.0(7)  1_555 1_555   1_555
	C4        O3        O1         60.7(5)  1_555 1_555   1_555
	C4        O3        Al         165.6(5)  1_555 1_555   1_555
	C4        O3        C2         32.1(8)  1_555 1_555   1_555
	O2        O3        C4         121.1(5)  1_555 1_555   1_555
	O2        O3        O1         65.7(4)  1_555 1_555   1_555
	O2        O3        Al         44.5(3)  1_555 1_555   1_555
	O2        O3        C2         93.6(7)  1_555 1_555   1_555
	O2        O3        O2         87.8(4)  2_666 1_555   1_555
	O2        O3        C4         151.1(5)  2_666 1_555   1_555
	O2        O3        O1         144.0(6)  2_666 1_555   1_555
	O2        O3        Al         43.3(3)  2_666 1_555   1_555
	O2        O3        C2         163.1(8)  2_666 1_555   1_555
	O7        O3        O2         61.6(3)  1_556 1_555   2_666
	O7        O3        O2         57.9(3)  1_556 1_555   1_555
	O7        O3        C4         131.0(5)  1_556 1_555   1_555
	O7        O3        O1         115.6(3)  1_556 1_555   1_555
	O7        O3        Al         45.7(3)  1_556 1_555   1_555
	O7        O3        C2         132.5(6)  1_556 1_555   1_555
	O7        O3        O7         90.4(4)  2_665 1_555   1_556
	O7        O3        O2         56.6(4)  2_665 1_555   2_666
	O7        O3        O2         61.7(3)  2_665 1_555   1_555
	O7        O3        C4         135.2(6)  2_665 1_555   1_555
	O7        O3        O1         88.5(5)  2_665 1_555   1_555
	O7        O3        Al         44.7(3)  2_665 1_555   1_555
	O7        O3        C2         109.6(9)  2_665 1_555   1_555
	F5        O3        O7         148.9(4)  2_656 1_555   2_665
	F5        O3        O7         99.3(4)  2_656 1_555   1_556
	F5        O3        O2         102.5(4)  2_656 1_555   2_666
	F5        O3        O2         146.8(4)  2_656 1_555   1_555
	F5        O3        C4         53.4(5)  2_656 1_555   1_555
	F5        O3        O1         113.0(5)  2_656 1_555   1_555
	F5        O3        Al         136.5(5)  2_656 1_555   1_555
	F5        O3        C2         85.4(8)  2_656 1_555   1_555
	C4        O3        F5         24.6(4)  2_656 1_555   2_656
	C4        O3        O7         141.0(4)  2_656 1_555   2_665
	C4        O3        O7         122.8(6)  2_656 1_555   1_556
	C4        O3        O2         118.4(5)  2_656 1_555   2_666
	C4        O3        O2         151.5(5)  2_656 1_555   1_555
	C4        O3        C4         33.4(6)  2_656 1_555   1_555
	C4        O3        O1         93.7(5)  2_656 1_555   1_555
	C4        O3        Al         159.5(6)  2_656 1_555   1_555
	C4        O3        C2         64.8(8)  2_656 1_555   1_555
	F6        O3        C4         28.6(3)  2_656 1_555   2_656
	F6        O3        F5         45.5(2)  2_656 1_555   2_656
	F6        O3        O7         112.5(3)  2_656 1_555   2_665
	F6        O3        O7         140.7(5)  2_656 1_555   1_556
	F6        O3        O2         103.9(3)  2_656 1_555   2_666
	F6        O3        O2         161.2(5)  2_656 1_555   1_555
	F6        O3        C4         48.7(3)  2_656 1_555   1_555
	F6        O3        O1         97.2(4)  2_656 1_555   1_555
	F6        O3        Al         144.9(4)  2_656 1_555   1_555
	F6        O3        C2         71.0(6)  2_656 1_555   1_555
	F6        C4        F5         112.4(13)  1_555 1_555   1_555
	C2        C4        F6         110.5(9)  1_555 1_555   1_555
	C2        C4        F5         108.3(15)  1_555 1_555   1_555
	C4        C4        C2         111.3(18)  2_656 1_555   1_555
	C4        C4        F6         98.4(19)  2_656 1_555   1_555
	C4        C4        F5         115.6(15)  2_656 1_555   1_555
	F6        C4        C4         38.4(9)  2_656 1_555   2_656
	F6        C4        C2         91.8(10)  2_656 1_555   1_555
	F6        C4        F6         136.8(12)  2_656 1_555   1_555
	F6        C4        F5         93.5(8)  2_656 1_555   1_555
	F5        C4        F6         56.2(4)  2_656 1_555   2_656
	F5        C4        C4         27.2(9)  2_656 1_555   2_656
	F5        C4        C2         94.8(11)  2_656 1_555   1_555
	F5        C4        F6         84.5(10)  2_656 1_555   1_555
	F5        C4        F5         142.9(9)  2_656 1_555   1_555
	O1        C4        F5         120.6(8)  1_555 1_555   2_656
	O1        C4        F6         112.9(8)  1_555 1_555   2_656
	O1        C4        C4         138.6(17)  1_555 1_555   2_656
	O1        C4        C2         27.4(8)  1_555 1_555   1_555
	O1        C4        F6         101.9(7)  1_555 1_555   1_555
	O1        C4        F5         89.2(11)  1_555 1_555   1_555
	O3        C4        O1         54.8(5)  1_555 1_555   1_555
	O3        C4        F5         67.1(5)  1_555 1_555   2_656
	O3        C4        F6         74.8(5)  1_555 1_555   2_656
	O3        C4        C4         84.7(13)  1_555 1_555   2_656
	O3        C4        C2         27.8(9)  1_555 1_555   1_555
	O3        C4        F6         108.3(9)  1_555 1_555   1_555
	O3        C4        F5         130.2(13)  1_555 1_555   1_555
	C2        C4        O3         118.4(8)  2_656 1_555   1_555
	C2        C4        O1         172.4(9)  2_656 1_555   1_555
	C2        C4        F5         53.6(6)  2_656 1_555   2_656
	C2        C4        F6         60.2(5)  2_656 1_555   2_656
	C2        C4        C4         34.1(11)  2_656 1_555   2_656
	C2        C4        C2         145.3(10)  2_656 1_555   1_555
	C2        C4        F6         83.0(10)  2_656 1_555   1_555
	C2        C4        F5         94.3(10)  2_656 1_555   1_555
	O3        C4        C2         28.5(5)  2_656 1_555   2_656
	O3        C4        O3         146.6(6)  2_656 1_555   1_555
	O3        C4        O1         157.8(9)  2_656 1_555   1_555
	O3        C4        F5         81.6(6)  2_656 1_555   2_656
	O3        C4        F6         78.4(5)  2_656 1_555   2_656
	O3        C4        C4         61.9(12)  2_656 1_555   2_656
	O3        C4        C2         169.9(10)  2_656 1_555   1_555
	O3        C4        F6         78.6(9)  2_656 1_555   1_555
	O3        C4        F5         70.6(9)  2_656 1_555   1_555
	F6        F5        C4         37.3(8)  1_555 1_555   1_555
	C2        F5        F6         67.4(4)  1_555 1_555   1_555
	C2        F5        C4         41.2(10)  1_555 1_555   1_555
	C4        F5        C2         68.4(7)  2_656 1_555   1_555
	C4        F5        F6         60.1(4)  2_656 1_555   1_555
	C4        F5        C4         37.1(9)  2_656 1_555   1_555
	F6        F5        C4         32.7(4)  2_656 1_555   2_656
	F6        F5        C2         69.5(5)  2_656 1_555   1_555
	F6        F5        F6         91.3(3)  2_656 1_555   1_555
	F6        F5        C4         59.6(7)  2_656 1_555   1_555
	O1        F5        F6         95.0(3)  1_555 1_555   2_656
	O1        F5        C4         96.2(5)  1_555 1_555   2_656
	O1        F5        C2         28.1(5)  1_555 1_555   1_555
	O1        F5        F6         77.1(3)  1_555 1_555   1_555
	O1        F5        C4         64.6(9)  1_555 1_555   1_555
	O3        F5        O1         148.1(4)  2_656 1_555   1_555
	O3        F5        F6         75.6(3)  2_656 1_555   2_656
	O3        F5        C4         59.5(5)  2_656 1_555   2_656
	O3        F5        C2         125.2(6)  2_656 1_555   1_555
	O3        F5        F6         72.7(3)  2_656 1_555   1_555
	O3        F5        C4         84.8(10)  2_656 1_555   1_555
	C2        F5        O3         27.6(4)  2_656 1_555   2_656
	C2        F5        O1         125.9(5)  2_656 1_555   1_555
	C2        F5        F6         52.0(4)  2_656 1_555   2_656
	C2        F5        C4         31.9(6)  2_656 1_555   2_656
	C2        F5        C2         99.3(5)  2_656 1_555   1_555
	C2        F5        F6         64.4(3)  2_656 1_555   1_555
	C2        F5        C4         61.7(9)  2_656 1_555   1_555
	F12       F5        C2         83.2(3)  1_545 1_555   2_656
	F12       F5        O3         77.5(2)  1_545 1_555   2_656
	F12       F5        O1         128.1(3)  1_545 1_555   1_555
	F12       F5        F6         68.9(2)  1_545 1_555   2_656
	F12       F5        C4         93.8(4)  1_545 1_555   2_656
	F12       F5        C2         123.6(4)  1_545 1_555   1_555
	F12       F5        F6         147.6(4)  1_545 1_555   1_555
	F12       F5        C4         128.2(7)  1_545 1_555   1_555
	F5        F6        C4         30.4(8)  1_555 1_555   1_555
	C4        F6        F5         63.6(5)  2_656 1_555   1_555
	C4        F6        C4         43.2(12)  2_656 1_555   1_555
	C2        F6        C4         66.1(6)  1_555 1_555   2_656
	C2        F6        F5         57.4(4)  1_555 1_555   1_555
	C2        F6        C4         36.4(7)  1_555 1_555   1_555
	F5        F6        C2         70.1(5)  2_656 1_555   1_555
	F5        F6        C4         26.9(5)  2_656 1_555   2_656
	F5        F6        F5         88.7(3)  2_656 1_555   1_555
	F5        F6        C4         62.8(8)  2_656 1_555   1_555
	C2        F6        F5         48.5(4)  2_656 1_555   2_656
	C2        F6        C2         97.8(5)  2_656 1_555   1_555
	C2        F6        C4         33.7(6)  2_656 1_555   2_656
	C2        F6        F5         70.7(4)  2_656 1_555   1_555
	C2        F6        C4         66.5(8)  2_656 1_555   1_555
	O3        F6        C2         27.4(4)  2_656 1_555   2_656
	O3        F6        F5         75.7(3)  2_656 1_555   2_656
	O3        F6        C2         109.1(3)  2_656 1_555   1_555
	O3        F6        C4         56.4(5)  2_656 1_555   2_656
	O3        F6        F5         61.8(3)  2_656 1_555   1_555
	O3        F6        C4         72.8(7)  2_656 1_555   1_555
	O1        F6        O3         119.9(3)  1_555 1_555   2_656
	O1        F6        C2         117.3(4)  1_555 1_555   2_656
	O1        F6        F5         93.4(3)  1_555 1_555   2_656
	O1        F6        C2         23.5(5)  1_555 1_555   1_555
	O1        F6        C4         88.3(6)  1_555 1_555   2_656
	O1        F6        F5         59.0(3)  1_555 1_555   1_555
	O1        F6        C4         51.0(7)  1_555 1_555   1_555
	F11       F6        O1         79.3(3)  2_766 1_555   1_555
	F11       F6        O3         133.1(4)  2_766 1_555   2_656
	F11       F6        C2         158.3(5)  2_766 1_555   2_656
	F11       F6        F5         150.0(3)  2_766 1_555   2_656
	F11       F6        C2         101.2(4)  2_766 1_555   1_555
	F11       F6        C4         167.3(6)  2_766 1_555   2_656
	F11       F6        F5         111.3(4)  2_766 1_555   1_555
	F11       F6        C4         126.6(8)  2_766 1_555   1_555
	Al        O7        C8         135.4(8)  1_554 1_555   1_555
	O9        O7        Al         105.5(4)  1_555 1_555   1_554
	O9        O7        C8         30.2(7)  1_555 1_555   1_555
	C10       O7        O9         63.2(5)  1_555 1_555   1_555
	C10       O7        Al         165.3(6)  1_555 1_555   1_554
	C10       O7        C8         32.9(8)  1_555 1_555   1_555
	O2        O7        C10        147.3(6)  1_554 1_555   1_555
	O2        O7        O9         149.1(5)  1_554 1_555   1_555
	O2        O7        Al         45.6(3)  1_554 1_555   1_554
	O2        O7        C8         174.8(8)  1_554 1_555   1_555
	O3        O7        O2         59.8(3)  1_554 1_555   1_554
	O3        O7        C10        127.4(6)  1_554 1_555   1_555
	O3        O7        O9         110.6(4)  1_554 1_555   1_555
	O3        O7        Al         45.3(3)  1_554 1_555   1_554
	O3        O7        C8         125.0(8)  1_554 1_555   1_555
	F11       O7        O3         135.4(5)  1_555 1_555   1_554
	F11       O7        O2         120.1(4)  1_555 1_555   1_554
	F11       O7        C10        29.0(4)  1_555 1_555   1_555
	F11       O7        O9         87.9(4)  1_555 1_555   1_555
	F11       O7        Al         165.4(5)  1_555 1_555   1_554
	F11       O7        C8         58.6(6)  1_555 1_555   1_555
	O3        O7        F11        131.4(4)  2_665 1_555   1_555
	O3        O7        O3         89.6(4)  2_665 1_555   1_554
	O3        O7        O2         60.7(4)  2_665 1_555   1_554
	O3        O7        C10        139.8(7)  2_665 1_555   1_555
	O3        O7        O9         91.7(5)  2_665 1_555   1_555
	O3        O7        Al         44.3(3)  2_665 1_555   1_554
	O3        O7        C8         115.9(10)  2_665 1_555   1_555
	O2        O7        O3         57.1(3)  2_665 1_555   2_665
	O2        O7        F11        152.3(5)  2_665 1_555   1_555
	O2        O7        O3         59.1(3)  2_665 1_555   1_554
	O2        O7        O2         87.5(4)  2_665 1_555   1_554
	O2        O7        C10        124.5(6)  2_665 1_555   1_555
	O2        O7        O9         64.6(4)  2_665 1_555   1_555
	O2        O7        Al         41.9(3)  2_665 1_555   1_554
	O2        O7        C8         93.7(7)  2_665 1_555   1_555
	F12       O7        O2         118.7(4)  2_665 1_555   2_665
	F12       O7        O3         168.6(4)  2_665 1_555   2_665
	F12       O7        F11        57.8(3)  2_665 1_555   1_555
	F12       O7        O3         79.6(4)  2_665 1_555   1_554
	F12       O7        O2         109.9(5)  2_665 1_555   1_554
	F12       O7        C10        51.7(5)  2_665 1_555   1_555
	F12       O7        O9         95.6(5)  2_665 1_555   1_555
	F12       O7        Al         124.8(4)  2_665 1_555   1_554
	F12       O7        C8         74.0(9)  2_665 1_555   1_555
	C10       O7        F12        25.9(4)  2_665 1_555   2_665
	C10       O7        O2         117.0(4)  2_665 1_555   2_665
	C10       O7        O3         164.2(6)  2_665 1_555   2_665
	C10       O7        F11        46.1(3)  2_665 1_555   1_555
	C10       O7        O3         99.4(5)  2_665 1_555   1_554
	C10       O7        O2         135.1(6)  2_665 1_555   1_554
	C10       O7        C10        28.3(7)  2_665 1_555   1_555
	C10       O7        O9         73.1(5)  2_665 1_555   1_555
	C10       O7        Al         143.0(5)  2_665 1_555   1_554
	C10       O7        C8         48.4(9)  2_665 1_555   1_555
	O9        C8        O7         120.7(10)  1_555 1_555   1_555
	C10       C8        O9         119.3(16)  1_555 1_555   1_555
	C10       C8        O7         119.8(15)  1_555 1_555   1_555
	F11       C8        C10        32.4(7)  1_555 1_555   1_555
	F11       C8        O9         142.6(11)  1_555 1_555   1_555
	F11       C8        O7         93.4(10)  1_555 1_555   1_555
	F12       C8        F11        56.6(4)  1_555 1_555   1_555
	F12       C8        C10        34.0(9)  1_555 1_555   1_555
	F12       C8        O9         87.9(10)  1_555 1_555   1_555
	F12       C8        O7         150.0(9)  1_555 1_555   1_555
	C10       C8        F12        58.9(6)  2_665 1_555   1_555
	C10       C8        F11        57.9(5)  2_665 1_555   1_555
	C10       C8        C10        35.3(9)  2_665 1_555   1_555
	C10       C8        O9         116.2(12)  2_665 1_555   1_555
	C10       C8        O7         109.3(13)  2_665 1_555   1_555
	F11       C8        C10        27.6(4)  2_665 1_555   2_665
	F11       C8        F12        63.2(5)  2_665 1_555   1_555
	F11       C8        F11        84.0(5)  2_665 1_555   1_555
	F11       C8        C10        55.6(8)  2_665 1_555   1_555
	F11       C8        O9         90.2(9)  2_665 1_555   1_555
	F11       C8        O7         120.6(11)  2_665 1_555   1_555
	F12       C8        F11        45.6(4)  2_665 1_555   2_665
	F12       C8        C10        28.8(5)  2_665 1_555   2_665
	F12       C8        F12        86.1(5)  2_665 1_555   1_555
	F12       C8        F11        62.8(5)  2_665 1_555   1_555
	F12       C8        C10        56.0(9)  2_665 1_555   1_555
	F12       C8        O9         132.2(10)  2_665 1_555   1_555
	F12       C8        O7         80.9(10)  2_665 1_555   1_555
	Al        C8        F12        96.2(6)  1_554 1_555   2_665
	Al        C8        F11        121.6(5)  1_554 1_555   2_665
	Al        C8        C10        124.1(8)  1_554 1_555   2_665
	Al        C8        F12        174.7(4)  1_554 1_555   1_555
	Al        C8        F11        120.3(8)  1_554 1_555   1_555
	Al        C8        C10        145.5(14)  1_554 1_555   1_555
	Al        C8        O9         94.1(7)  1_554 1_555   1_555
	Al        C8        O7         27.0(4)  1_554 1_555   1_555
	Al2       C8        Al         68.4(2)  1_554 1_555   1_554
	Al2       C8        F12        133.7(5)  1_554 1_555   2_665
	Al2       C8        F11        104.6(5)  1_554 1_555   2_665
	Al2       C8        C10        132.2(7)  1_554 1_555   2_665
	Al2       C8        F12        113.4(7)  1_554 1_555   1_555
	Al2       C8        F11        162.6(8)  1_554 1_555   1_555
	Al2       C8        C10        145.0(13)  1_554 1_555   1_555
	Al2       C8        O9         25.8(6)  1_554 1_555   1_555
	Al2       C8        O7         94.9(7)  1_554 1_555   1_555
	O2        C8        Al2        35.9(2)  2_665 1_555   1_554
	O2        C8        Al         35.1(2)  2_665 1_555   1_554
	O2        C8        F12        110.3(5)  2_665 1_555   2_665
	O2        C8        F11        108.2(4)  2_665 1_555   2_665
	O2        C8        C10        128.0(6)  2_665 1_555   2_665
	O2        C8        F12        147.9(8)  2_665 1_555   1_555
	O2        C8        F11        155.4(9)  2_665 1_555   1_555
	O2        C8        C10        163.1(11)  2_665 1_555   1_555
	O2        C8        O9         60.6(6)  2_665 1_555   1_555
	O2        C8        O7         62.0(5)  2_665 1_555   1_555
	Al2       O9        C8         136.6(10)  1_554 1_555   1_555
	O7        O9        Al2        107.6(5)  1_555 1_555   1_554
	O7        O9        C8         29.0(7)  1_555 1_555   1_555
	C10       O9        O7         61.6(6)  1_555 1_555   1_555
	C10       O9        Al2        168.7(8)  1_555 1_555   1_554
	C10       O9        C8         32.6(8)  1_555 1_555   1_555
	O1        O9        C10        134.3(6)  1_454 1_555   1_555
	O1        O9        O7         117.0(5)  1_454 1_555   1_555
	O1        O9        Al2        45.7(2)  1_454 1_555   1_554
	O1        O9        C8         132.6(9)  1_454 1_555   1_555
	O2        O9        O1         60.5(3)  1_454 1_555   1_454
	O2        O9        C10        146.2(7)  1_454 1_555   1_555
	O2        O9        O7         147.4(6)  1_454 1_555   1_555
	O2        O9        Al2        45.0(3)  1_454 1_555   1_554
	O2        O9        C8         165.7(9)  1_454 1_555   1_555
	F12       O9        O2         115.0(5)  1_555 1_555   1_454
	F12       O9        O1         131.5(5)  1_555 1_555   1_454
	F12       O9        C10        31.2(5)  1_555 1_555   1_555
	F12       O9        O7         91.0(4)  1_555 1_555   1_555
	F12       O9        Al2        160.0(6)  1_555 1_555   1_554
	F12       O9        C8         62.3(7)  1_555 1_555   1_555
	O2        O9        F12        155.8(5)  2_665 1_555   1_555
	O2        O9        O2         89.2(4)  2_665 1_555   1_454
	O2        O9        O1         59.9(3)  2_665 1_555   1_454
	O2        O9        C10        124.5(7)  2_665 1_555   1_555
	O2        O9        O7         66.2(4)  2_665 1_555   1_555
	O2        O9        Al2        44.2(3)  2_665 1_555   1_554
	O2        O9        C8         94.1(8)  2_665 1_555   1_555
	O1        O9        O2         59.0(3)  2_665 1_555   2_665
	O1        O9        F12        132.1(4)  2_665 1_555   1_555
	O1        O9        O2         59.2(4)  2_665 1_555   1_454
	O1        O9        O1         89.6(3)  2_665 1_555   1_454
	O1        O9        C10        133.9(5)  2_665 1_555   1_555
	O1        O9        O7         89.0(5)  2_665 1_555   1_555
	O1        O9        Al2        43.8(2)  2_665 1_555   1_554
	O1        O9        C8         111.1(9)  2_665 1_555   1_555
	F11       O9        O1         169.3(4)  2_665 1_555   2_665
	F11       O9        O2         110.7(4)  2_665 1_555   2_665
	F11       O9        F12        56.0(3)  2_665 1_555   1_555
	F11       O9        O2         126.6(4)  2_665 1_555   1_454
	F11       O9        O1         86.9(3)  2_665 1_555   1_454
	F11       O9        C10        47.7(4)  2_665 1_555   1_555
	F11       O9        O7         83.7(4)  2_665 1_555   1_555
	F11       O9        Al2        131.8(4)  2_665 1_555   1_554
	F11       O9        C8         64.9(8)  2_665 1_555   1_555
	F12       C10       F11        110.0(10)  1_555 1_555   1_555
	C8        C10       F12        108.3(14)  1_555 1_555   1_555
	C8        C10       F11        109.7(15)  1_555 1_555   1_555
	C10       C10       C8         110.2(15)  2_665 1_555   1_555
	C10       C10       F12        109(2)  2_665 1_555   1_555
	C10       C10       F11        109.5(17)  2_665 1_555   1_555
	F11       C10       C10        32.0(8)  2_665 1_555   2_665
	F11       C10       C8         92.2(8)  2_665 1_555   1_555
	F11       C10       F12        91.4(9)  2_665 1_555   1_555
	F11       C10       F11        141.5(12)  2_665 1_555   1_555
	F12       C10       F11        55.8(5)  2_665 1_555   2_665
	F12       C10       C10        33.2(12)  2_665 1_555   2_665
	F12       C10       C8         92.3(11)  2_665 1_555   1_555
	F12       C10       F12        142.4(12)  2_665 1_555   1_555
	F12       C10       F11        91.0(11)  2_665 1_555   1_555
	O7        C10       F12        76.1(6)  1_555 1_555   2_665
	O7        C10       F11        100.4(6)  1_555 1_555   2_665
	O7        C10       C10        104.1(15)  1_555 1_555   2_665
	O7        C10       C8         27.2(9)  1_555 1_555   1_555
	O7        C10       F12        133.3(12)  1_555 1_555   1_555
	O7        C10       F11        88.0(11)  1_555 1_555   1_555
	O9        C10       O7         55.3(5)  1_555 1_555   1_555
	O9        C10       F12        107.1(6)  1_555 1_555   2_665
	O9        C10       F11        81.7(5)  1_555 1_555   2_665
	O9        C10       C10        109.9(11)  1_555 1_555   2_665
	O9        C10       C8         28.1(9)  1_555 1_555   1_555
	O9        C10       F12        82.6(8)  1_555 1_555   1_555
	O9        C10       F11        131.2(13)  1_555 1_555   1_555
	C8        C10       O9         137.9(7)  2_665 1_555   1_555
	C8        C10       O7         133.3(9)  2_665 1_555   1_555
	C8        C10       F12        57.3(6)  2_665 1_555   2_665
	C8        C10       F11        56.9(5)  2_665 1_555   2_665
	C8        C10       C10        34.5(10)  2_665 1_555   2_665
	C8        C10       C8         144.7(9)  2_665 1_555   1_555
	C8        C10       F12        90.7(11)  2_665 1_555   1_555
	C8        C10       F11        90.1(10)  2_665 1_555   1_555
	O7        C10       C8         22.3(5)  2_665 1_555   2_665
	O7        C10       O9         126.9(7)  2_665 1_555   1_555
	O7        C10       O7         151.7(7)  2_665 1_555   1_555
	O7        C10       F12        77.0(6)  2_665 1_555   2_665
	O7        C10       F11        56.5(4)  2_665 1_555   2_665
	O7        C10       C10        47.7(13)  2_665 1_555   2_665
	O7        C10       C8         147.8(10)  2_665 1_555   1_555
	O7        C10       F12        68.8(9)  2_665 1_555   1_555
	O7        C10       F11        100.9(10)  2_665 1_555   1_555
	F12       F11       C10        36.1(9)  1_555 1_555   1_555
	C8        F11       F12        62.5(5)  1_555 1_555   1_555
	C8        F11       C10        38.0(10)  1_555 1_555   1_555
	C10       F11       C8         65.2(6)  2_665 1_555   1_555
	C10       F11       F12        63.3(6)  2_665 1_555   1_555
	C10       F11       C10        38.5(12)  2_665 1_555   1_555
	O7        F11       C10        77.3(5)  1_555 1_555   2_665
	O7        F11       C8         28.0(5)  1_555 1_555   1_555
	O7        F11       F12        90.5(3)  1_555 1_555   1_555
	O7        F11       C10        63.0(9)  1_555 1_555   1_555
	F12       F11       O7         65.7(3)  2_665 1_555   1_555
	F12       F11       C10        30.3(5)  2_665 1_555   2_665
	F12       F11       C8         68.7(5)  2_665 1_555   1_555
	F12       F11       F12        92.1(4)  2_665 1_555   1_555
	F12       F11       C10        60.4(9)  2_665 1_555   1_555
	C8        F11       F12        49.8(4)  2_665 1_555   2_665
	C8        F11       O7         109.2(3)  2_665 1_555   1_555
	C8        F11       C10        32.2(5)  2_665 1_555   2_665
	C8        F11       C8         96.0(5)  2_665 1_555   1_555
	C8        F11       F12        68.3(5)  2_665 1_555   1_555
	C8        F11       C10        62.2(9)  2_665 1_555   1_555
	O9        F11       C8         25.0(4)  2_665 1_555   2_665
	O9        F11       F12        53.2(2)  2_665 1_555   2_665
	O9        F11       O7         118.9(3)  2_665 1_555   1_555
	O9        F11       C10        50.7(5)  2_665 1_555   2_665
	O9        F11       C8         115.5(5)  2_665 1_555   1_555
	O9        F11       F12        91.9(4)  2_665 1_555   1_555
	O9        F11       C10        86.0(9)  2_665 1_555   1_555
	F6        F11       O9         86.7(3)  2_766 1_555   2_665
	F6        F11       C8         110.7(4)  2_766 1_555   2_665
	F6        F11       F12        114.1(4)  2_766 1_555   2_665
	F6        F11       O7         120.3(4)  2_766 1_555   1_555
	F6        F11       C10        134.4(6)  2_766 1_555   2_665
	F6        F11       C8         146.9(6)  2_766 1_555   1_555
	F6        F11       F12        145.2(3)  2_766 1_555   1_555
	F6        F11       C10        172.7(10)  2_766 1_555   1_555
	F11       F12       C10        33.9(5)  1_555 1_555   1_555
	C8        F12       F11        60.8(5)  1_555 1_555   1_555
	C8        F12       C10        37.6(9)  1_555 1_555   1_555
	C10       F12       C8         63.8(7)  2_665 1_555   1_555
	C10       F12       F11        60.9(5)  2_665 1_555   1_555
	C10       F12       C10        37.6(12)  2_665 1_555   1_555
	O9        F12       C10        81.8(5)  1_555 1_555   2_665
	O9        F12       C8         29.8(5)  1_555 1_555   1_555
	O9        F12       F11        90.1(4)  1_555 1_555   1_555
	O9        F12       C10        66.1(7)  1_555 1_555   1_555
	F11       F12       O9         70.8(3)  2_665 1_555   1_555
	F11       F12       C10        28.6(4)  2_665 1_555   2_665
	F11       F12       C8         67.0(5)  2_665 1_555   1_555
	F11       F12       F11        87.9(4)  2_665 1_555   1_555
	F11       F12       C10        58.3(7)  2_665 1_555   1_555
	C8        F12       F11        48.5(3)  2_665 1_555   2_665
	C8        F12       O9         113.3(4)  2_665 1_555   1_555
	C8        F12       C10        31.6(5)  2_665 1_555   2_665
	C8        F12       C8         93.9(5)  2_665 1_555   1_555
	C8        F12       F11        66.1(5)  2_665 1_555   1_555
	C8        F12       C10        60.5(10)  2_665 1_555   1_555
	O7        F12       C8         25.1(4)  2_665 1_555   2_665
	O7        F12       F11        56.4(2)  2_665 1_555   2_665
	O7        F12       O9         127.2(4)  2_665 1_555   1_555
	O7        F12       C10        52.3(5)  2_665 1_555   2_665
	O7        F12       C8         116.0(6)  2_665 1_555   1_555
	O7        F12       F11        88.5(4)  2_665 1_555   1_555
	O7        F12       C10        85.3(9)  2_665 1_555   1_555
	F5        F12       O7         86.1(2)  1_565 1_555   2_665
	F5        F12       C8         91.5(3)  1_565 1_555   2_665
	F5        F12       F11        139.8(3)  1_565 1_555   2_665
	F5        F12       O9         144.0(4)  1_565 1_555   1_555
	F5        F12       C10        117.5(4)  1_565 1_555   2_665
	F5        F12       C8         129.4(5)  1_565 1_555   1_555
	F5        F12       F11        76.2(3)  1_565 1_555   1_555
	F5        F12       C10        109.6(6)  1_565 1_555   1_555
	Ow3       Ow3       Ow2        108.8(5)  2_555 1_555   1_455
	O2        Ow3       Ow3        136.1(9)  2_666 1_555   2_555
	O2        Ow3       Ow2        115.1(6)  2_666 1_555   1_455
	Ow3       Ow2       Ow3        180.00000000(8)  2_555 1_555   1_655

#==============================================================================
# PD Data Block - Obs + Calc
#==============================================================================
_pd_proc_2theta_range_min ? #Lowest value in column 2 below
_pd_proc_2theta_range_max ? #Lowest value in column 2 below
_pd_proc_2theta_range_inc ? #Step size between any two points in column 2 below
_pd_meas_number_of_points ? #This is the last number in column 1 below

loop_
_pd_proc_point_id
_pd_meas_2theta_scan
_pd_proc_intensity_total
_pd_calc_intensity_total
_pd_proc_ls_weight
         1     4.99682  2751.02563  2792.00000     0.00036
         2     5.00517  2749.54776  2792.00000     0.00036
         3     5.01353  2748.06567  2727.00000     0.00037
         4     5.02189  2746.57936  2739.00000     0.00037
         5     5.03024  2745.08886  2737.00000     0.00037
         6     5.03860  2743.59418  2800.00000     0.00036
         7     5.04695  2742.09535  2720.00000     0.00037
         8     5.05531  2740.59237  2719.00000     0.00037
         9     5.06366  2739.08527  2856.00000     0.00035
        10     5.07202  2737.57406  2809.00000     0.00036
        11     5.08038  2736.05876  2872.00000     0.00035
        12     5.08873  2734.53940  2789.00000     0.00036
        13     5.09709  2733.01598  2802.00000     0.00036
        14     5.10544  2731.48853  2735.00000     0.00037
        15     5.11380  2729.95706  2737.00000     0.00037
        16     5.12215  2728.42160  2775.00000     0.00036
        17     5.13051  2726.88216  2771.00000     0.00036
        18     5.13886  2725.33875  2820.00000     0.00035
        19     5.14722  2723.79141  2732.00000     0.00037
        20     5.15558  2722.24015  2844.00000     0.00035
        21     5.16393  2720.68498  2686.00000     0.00037
        22     5.17229  2719.12593  2734.00000     0.00037
        23     5.18064  2717.56302  2674.00000     0.00037
        24     5.18900  2715.99626  2799.00000     0.00036
        25     5.19735  2714.42567  2686.00000     0.00037
        26     5.20571  2712.85128  2752.00000     0.00036
        27     5.21407  2711.27311  2661.00000     0.00038
        28     5.22242  2709.69117  2758.00000     0.00036
        29     5.23078  2708.10548  2702.00000     0.00037
        30     5.23913  2706.51606  2670.00000     0.00037
        31     5.24749  2704.92294  2765.00000     0.00036
        32     5.25584  2703.32614  2751.00000     0.00036
        33     5.26420  2701.72567  2746.00000     0.00036
        34     5.27255  2700.12155  2654.00000     0.00038
        35     5.28091  2698.51381  2734.00000     0.00037
        36     5.28927  2696.90246  2704.00000     0.00037
        37     5.29762  2695.28753  2781.00000     0.00036
        38     5.30598  2693.66903  2700.00000     0.00037
        39     5.31433  2692.04700  2706.00000     0.00037
        40     5.32269  2690.42144  2703.00000     0.00037
        41     5.33104  2688.79238  2767.00000     0.00036
        42     5.33940  2687.15985  2721.00000     0.00037
        43     5.34776  2685.52385  2705.00000     0.00037
        44     5.35611  2683.88442  2635.00000     0.00038
        45     5.36447  2682.24157  2640.00000     0.00038
        46     5.37282  2680.59533  2610.00000     0.00038
        47     5.38118  2678.94571  2739.00000     0.00037
        48     5.38953  2677.29274  2564.00000     0.00039
        49     5.39789  2675.63645  2713.00000     0.00037
        50     5.40624  2673.97684  2689.00000     0.00037
        51     5.41460  2672.31395  2628.00000     0.00038
        52     5.42296  2670.64779  2688.00000     0.00037
        53     5.43131  2668.97838  2658.00000     0.00038
        54     5.43967  2667.30576  2734.00000     0.00037
        55     5.44802  2665.62994  2733.00000     0.00037
        56     5.45638  2663.95093  2599.00000     0.00038
        57     5.46473  2662.26878  2613.00000     0.00038
        58     5.47309  2660.58348  2627.00000     0.00038
        59     5.48145  2658.89508  2730.00000     0.00037
        60     5.48980  2657.20359  2592.00000     0.00039
        61     5.49816  2655.50903  2746.00000     0.00036
        62     5.50651  2653.81142  2542.00000     0.00039
        63     5.51487  2652.11080  2593.00000     0.00039
        64     5.52322  2650.40717  2619.00000     0.00038
        65     5.53158  2648.70056  2681.00000     0.00037
        66     5.53994  2646.99100  2563.00000     0.00039
        67     5.54829  2645.27851  2580.00000     0.00039
        68     5.55665  2643.56310  2706.00000     0.00037
        69     5.56500  2641.84481  2701.00000     0.00037
        70     5.57336  2640.12365  2727.00000     0.00037
        71     5.58171  2638.39965  2674.00000     0.00037
        72     5.59007  2636.67283  2631.00000     0.00038
        73     5.59842  2634.94321  2585.00000     0.00039
        74     5.60678  2633.21082  2656.00000     0.00038
        75     5.61514  2631.47568  2618.00000     0.00038
        76     5.62349  2629.73780  2577.00000     0.00039
        77     5.63185  2627.99723  2499.00000     0.00040
        78     5.64020  2626.25396  2659.00000     0.00038
        79     5.64856  2624.50804  2649.00000     0.00038
        80     5.65691  2622.75948  2531.00000     0.00040
        81     5.66527  2621.00831  2637.00000     0.00038
        82     5.67363  2619.25454  2661.00000     0.00038
        83     5.68198  2617.49821  2575.00000     0.00039
        84     5.69034  2615.73933  2677.00000     0.00037
        85     5.69869  2613.97793  2689.00000     0.00037
        86     5.70705  2612.21403  2612.00000     0.00038
        87     5.71540  2610.44766  2560.00000     0.00039
        88     5.72376  2608.67883  2519.00000     0.00040
        89     5.73211  2606.90757  2548.00000     0.00039
        90     5.74047  2605.13391  2608.00000     0.00038
        91     5.74883  2603.35786  2614.00000     0.00038
        92     5.75718  2601.57945  2605.00000     0.00038
        93     5.76554  2599.79871  2573.00000     0.00039
        94     5.77389  2598.01565  2587.00000     0.00039
        95     5.78225  2596.23030  2549.00000     0.00039
        96     5.79060  2594.44268  2568.00000     0.00039
        97     5.79896  2592.65282  2585.00000     0.00039
        98     5.80732  2590.86074  2618.00000     0.00038
        99     5.81567  2589.06646  2599.00000     0.00038
       100     5.82403  2587.27001  2622.00000     0.00038
       101     5.83238  2585.47141  2463.00000     0.00041
       102     5.84074  2583.67067  2613.00000     0.00038
       103     5.84909  2581.86784  2568.00000     0.00039
       104     5.85745  2580.06292  2514.00000     0.00040
       105     5.86580  2578.25595  2564.00000     0.00039
       106     5.87416  2576.44694  2629.00000     0.00038
       107     5.88252  2574.63592  2442.00000     0.00041
       108     5.89087  2572.82291  2630.00000     0.00038
       109     5.89923  2571.00793  2503.00000     0.00040
       110     5.90758  2569.19102  2658.00000     0.00038
       111     5.91594  2567.37219  2442.00000     0.00041
       112     5.92429  2565.55146  2536.00000     0.00039
       113     5.93265  2563.72886  2594.00000     0.00039
       114     5.94101  2561.90441  2501.00000     0.00040
       115     5.94936  2560.07814  2495.00000     0.00040
       116     5.95772  2558.25006  2582.00000     0.00039
       117     5.96607  2556.42021  2550.00000     0.00039
       118     5.97443  2554.58860  2528.00000     0.00040
       119     5.98278  2552.75526  2563.00000     0.00039
       120     5.99114  2550.92021  2516.00000     0.00040
       121     5.99949  2549.08348  2491.00000     0.00040
       122     6.00785  2547.24508  2514.00000     0.00040
       123     6.01621  2545.40504  2584.00000     0.00039
       124     6.02456  2543.56340  2492.00000     0.00040
       125     6.03292  2541.72097  2526.00000     0.00040
       126     6.04127  2539.87870  2460.00000     0.00041
       127     6.04963  2538.03673  2515.00000     0.00040
       128     6.05798  2536.19519  2558.00000     0.00039
       129     6.06634  2534.35422  2644.00000     0.00038
       130     6.07470  2532.51396  2565.00000     0.00039
       131     6.08305  2530.67457  2506.00000     0.00040
       132     6.09141  2528.83622  2409.00000     0.00042
       133     6.09976  2526.99912  2432.00000     0.00041
       134     6.10812  2525.16349  2645.00000     0.00038
       135     6.11647  2523.32955  2461.00000     0.00041
       136     6.12483  2521.49756  2535.00000     0.00039
       137     6.13319  2519.66781  2521.00000     0.00040
       138     6.14154  2517.84062  2448.00000     0.00041
       139     6.14990  2516.01639  2585.00000     0.00039
       140     6.15825  2514.19556  2531.00000     0.00040
       141     6.16661  2512.37861  2504.00000     0.00040
       142     6.17496  2510.56612  2481.00000     0.00040
       143     6.18332  2508.75877  2492.00000     0.00040
       144     6.19167  2506.95741  2564.00000     0.00039
       145     6.20003  2505.16311  2566.00000     0.00039
       146     6.20839  2503.37715  2429.00000     0.00041
       147     6.21674  2501.60115  2466.00000     0.00041
       148     6.22510  2499.83727  2439.00000     0.00041
       149     6.23345  2498.08850  2413.00000     0.00041
       150     6.24181  2496.35920  2521.00000     0.00040
       151     6.25016  2494.65785  2516.00000     0.00040
       152     6.25852  2492.99632  2484.00000     0.00040
       153     6.26688  2491.39721  2505.00000     0.00040
       154     6.27523  2489.92188  2446.00000     0.00041
       155     6.28359  2489.01983  2421.00000     0.00041
       156     6.29194  2487.20513  2496.00000     0.00040
       157     6.30030  2485.35222  2433.00000     0.00041
       158     6.30865  2483.50196  2480.00000     0.00040
       159     6.31701  2481.65462  2539.00000     0.00039
       160     6.32536  2479.81053  2419.00000     0.00041
       161     6.33372  2477.96998  2466.00000     0.00041
       162     6.34208  2476.13336  2433.00000     0.00041
       163     6.35043  2474.30106  2418.00000     0.00041
       164     6.35879  2472.47358  2423.00000     0.00041
       165     6.36714  2470.65148  2445.00000     0.00041
       166     6.37550  2468.83543  2418.00000     0.00041
       167     6.38385  2467.02613  2427.00000     0.00041
       168     6.39221  2465.22448  2468.00000     0.00041
       169     6.40057  2463.43155  2479.00000     0.00040
       170     6.40892  2461.64865  2410.00000     0.00041
       171     6.41728  2459.87755  2346.00000     0.00043
       172     6.42563  2458.12030  2480.00000     0.00040
       173     6.43399  2456.37967  2389.00000     0.00042
       174     6.44234  2454.65951  2412.00000     0.00041
       175     6.45070  2452.96533  2401.00000     0.00042
       176     6.45905  2451.30566  2474.00000     0.00040
       177     6.46741  2449.69530  2476.00000     0.00040
       178     6.47577  2448.16254  2559.00000     0.00039
       179     6.48412  2446.78422  2561.00000     0.00039
       180     6.49248  2446.11414  2469.00000     0.00041
       181     6.50083  2444.36062  2475.00000     0.00040
       182     6.50919  2442.49011  2422.00000     0.00041
       183     6.51754  2440.61943  2370.00000     0.00042
       184     6.52590  2438.74861  2370.00000     0.00042
       185     6.53426  2436.87767  2452.00000     0.00041
       186     6.54261  2435.00663  2379.00000     0.00042
       187     6.55097  2433.13551  2410.00000     0.00041
       188     6.55932  2431.26433  2376.00000     0.00042
       189     6.56768  2429.39312  2415.00000     0.00041
       190     6.57603  2427.52189  2340.00000     0.00043
       191     6.58439  2425.65068  2428.00000     0.00041
       192     6.59275  2423.77949  2504.00000     0.00040
       193     6.60110  2421.90836  2454.00000     0.00041
       194     6.60946  2420.03730  2378.00000     0.00042
       195     6.61781  2418.16633  2422.00000     0.00041
       196     6.62617  2416.29548  2452.00000     0.00041
       197     6.63452  2414.42477  2408.00000     0.00042
       198     6.64288  2412.55422  2403.00000     0.00042
       199     6.65123  2410.68385  2398.00000     0.00042
       200     6.65959  2408.81368  2313.00000     0.00043
       201     6.66795  2406.94374  2370.00000     0.00042
       202     6.67630  2405.07404  2358.00000     0.00042
       203     6.68466  2403.20460  2421.00000     0.00041
       204     6.69301  2401.33545  2363.00000     0.00042
       205     6.70137  2399.46661  2432.00000     0.00041
       206     6.70972  2397.59810  2359.00000     0.00042
       207     6.71808  2395.72994  2279.00000     0.00044
       208     6.72644  2393.86215  2348.00000     0.00043
       209     6.73479  2391.99475  2408.00000     0.00042
       210     6.74315  2390.12776  2331.00000     0.00043
       211     6.75150  2388.26121  2293.00000     0.00044
       212     6.75986  2386.39510  2373.00000     0.00042
       213     6.76821  2384.52948  2254.00000     0.00044
       214     6.77657  2382.66435  2392.00000     0.00042
       215     6.78492  2380.79973  2365.00000     0.00042
       216     6.79328  2378.93565  2417.00000     0.00041
       217     6.80164  2377.07213  2490.00000     0.00040
       218     6.80999  2375.20919  2289.00000     0.00044
       219     6.81835  2373.34684  2253.00000     0.00044
       220     6.82670  2371.48511  2331.00000     0.00043
       221     6.83506  2369.62402  2312.00000     0.00043
       222     6.84341  2367.76358  2342.00000     0.00043
       223     6.85177  2365.90383  2389.00000     0.00042
       224     6.86013  2364.04477  2290.00000     0.00044
       225     6.86848  2362.18643  2287.00000     0.00044
       226     6.87684  2360.32883  2370.00000     0.00042
       227     6.88519  2358.47199  2377.00000     0.00042
       228     6.89355  2356.61592  2350.00000     0.00043
       229     6.90190  2354.76066  2281.00000     0.00044
       230     6.91026  2352.90621  2397.00000     0.00042
       231     6.91861  2351.05260  2417.00000     0.00041
       232     6.92697  2349.19985  2328.00000     0.00043
       233     6.93533  2347.34800  2287.00000     0.00044
       234     6.94368  2345.49705  2367.00000     0.00042
       235     6.95204  2343.64703  2251.00000     0.00044
       236     6.96039  2341.79795  2346.00000     0.00043
       237     6.96875  2339.94985  2308.00000     0.00043
       238     6.97710  2338.10274  2258.00000     0.00044
       239     6.98546  2336.25663  2417.00000     0.00041
       240     6.99382  2334.41156  2273.00000     0.00044
       241     7.00217  2332.56754  2361.00000     0.00042
       242     7.01053  2330.72458  2300.00000     0.00043
       243     7.01888  2328.88273  2226.00000     0.00045
       244     7.02724  2327.04198  2314.00000     0.00043
       245     7.03559  2325.20237  2297.00000     0.00044
       246     7.04395  2323.36392  2398.00000     0.00042
       247     7.05230  2321.52665  2280.00000     0.00044
       248     7.06066  2319.69058  2378.00000     0.00042
       249     7.06902  2317.85574  2294.00000     0.00044
       250     7.07737  2316.02215  2286.00000     0.00044
       251     7.08573  2314.18984  2267.00000     0.00044
       252     7.09408  2312.35884  2309.00000     0.00043
       253     7.10244  2310.52919  2331.00000     0.00043
       254     7.11079  2308.70092  2283.00000     0.00044
       255     7.11915  2306.87409  2294.00000     0.00044
       256     7.12751  2305.04878  2301.00000     0.00043
       257     7.13586  2303.22512  2264.00000     0.00044
       258     7.14422  2301.40346  2235.00000     0.00045
       259     7.15257  2299.58609  2352.00000     0.00043
       260     7.16093  2297.76564  2448.00000     0.00041
       261     7.16928  2295.94612  2229.00000     0.00045
       262     7.17764  2294.12802  2319.00000     0.00043
       263     7.18600  2292.31137  2163.00000     0.00046
       264     7.19435  2290.49617  2318.00000     0.00043
       265     7.20271  2288.68245  2241.00000     0.00045
       266     7.21106  2286.87023  2314.00000     0.00043
       267     7.21942  2285.05951  2298.00000     0.00044
       268     7.22777  2283.25033  2424.00000     0.00041
       269     7.23613  2281.44270  2308.00000     0.00043
       270     7.24448  2279.63663  2335.00000     0.00043
       271     7.25284  2277.83215  2321.00000     0.00043
       272     7.26120  2276.02926  2345.00000     0.00043
       273     7.26955  2274.22800  2301.00000     0.00043
       274     7.27791  2272.42837  2277.00000     0.00044
       275     7.28626  2270.63039  2328.00000     0.00043
       276     7.29462  2268.83409  2289.00000     0.00044
       277     7.30297  2267.03947  2325.00000     0.00043
       278     7.31133  2265.24656  2306.00000     0.00043
       279     7.31969  2263.45537  2159.00000     0.00046
       280     7.32804  2261.66592  2294.00000     0.00044
       281     7.33640  2259.87822  2289.00000     0.00044
       282     7.34475  2258.09230  2350.00000     0.00043
       283     7.35311  2256.30817  2271.00000     0.00044
       284     7.36146  2254.52585  2295.00000     0.00044
       285     7.36982  2252.74535  2236.00000     0.00045
       286     7.37817  2250.96670  2286.00000     0.00044
       287     7.38653  2249.18990  2312.00000     0.00043
       288     7.39489  2247.41498  2195.00000     0.00046
       289     7.40324  2245.64194  2251.00000     0.00044
       290     7.41160  2243.87082  2291.00000     0.00044
       291     7.41995  2242.10162  2226.00000     0.00045
       292     7.42831  2240.33437  2329.00000     0.00043
       293     7.43666  2238.56907  2237.00000     0.00045
       294     7.44502  2236.80574  2228.00000     0.00045
       295     7.45338  2235.04441  2250.00000     0.00044
       296     7.46173  2233.28508  2257.00000     0.00044
       297     7.47009  2231.52778  2336.00000     0.00043
       298     7.47844  2229.77252  2262.00000     0.00044
       299     7.48680  2228.01931  2301.00000     0.00043
       300     7.49515  2226.26817  2167.00000     0.00046
       301     7.50351  2224.51913  2249.00000     0.00044
       302     7.51186  2222.77218  2213.00000     0.00045
       303     7.52022  2221.02736  2293.00000     0.00044
       304     7.52858  2219.28468  2300.00000     0.00043
       305     7.53693  2217.54415  2221.00000     0.00045
       306     7.54529  2215.80578  2197.00000     0.00046
       307     7.55364  2214.06960  2284.00000     0.00044
       308     7.56200  2212.33562  2257.00000     0.00044
       309     7.57035  2210.60386  2223.00000     0.00045
       310     7.57871  2208.87433  2136.00000     0.00047
       311     7.58707  2207.14704  2207.00000     0.00045
       312     7.59542  2205.42202  2157.00000     0.00046
       313     7.60378  2203.69928  2252.00000     0.00044
       314     7.61213  2201.97884  2268.00000     0.00044
       315     7.62049  2200.26070  2217.00000     0.00045
       316     7.62884  2198.54489  2167.00000     0.00046
       317     7.63720  2196.83141  2220.00000     0.00045
       318     7.64555  2195.12030  2178.00000     0.00046
       319     7.65391  2193.41156  2204.00000     0.00045
       320     7.66227  2191.70520  2266.00000     0.00044
       321     7.67062  2190.00125  2256.00000     0.00044
       322     7.67898  2188.29971  2163.00000     0.00046
       323     7.68733  2186.60061  2231.00000     0.00045
       324     7.69569  2184.90396  2238.00000     0.00045
       325     7.70404  2183.20977  2220.00000     0.00045
       326     7.71240  2181.51806  2257.00000     0.00044
       327     7.72076  2179.82884  2148.00000     0.00047
       328     7.72911  2178.14213  2187.00000     0.00046
       329     7.73747  2176.45795  2156.00000     0.00046
       330     7.74582  2174.77630  2180.00000     0.00046
       331     7.75418  2173.09721  2229.00000     0.00045
       332     7.76253  2171.42069  2195.00000     0.00046
       333     7.77089  2169.74675  2126.00000     0.00047
       334     7.77925  2168.07541  2188.00000     0.00046
       335     7.78760  2166.40669  2135.00000     0.00047
       336     7.79596  2164.74059  2177.00000     0.00046
       337     7.80431  2163.07714  2185.00000     0.00046
       338     7.81267  2161.41634  2234.00000     0.00045
       339     7.82102  2159.75822  2232.00000     0.00045
       340     7.82938  2158.10279  2227.00000     0.00045
       341     7.83773  2156.45006  2099.00000     0.00048
       342     7.84609  2154.80005  2212.00000     0.00045
       343     7.85445  2153.15277  2099.00000     0.00048
       344     7.86280  2151.50823  2185.00000     0.00046
       345     7.87116  2149.86646  2124.00000     0.00047
       346     7.87951  2148.22746  2173.00000     0.00046
       347     7.88787  2146.59125  2178.00000     0.00046
       348     7.89622  2144.95785  2232.00000     0.00045
       349     7.90458  2143.32727  2130.00000     0.00047
       350     7.91294  2141.69953  2267.00000     0.00044
       351     7.92129  2140.07463  2165.00000     0.00046
       352     7.92965  2138.45260  2127.00000     0.00047
       353     7.93800  2136.83344  2081.00000     0.00048
       354     7.94636  2135.21718  2152.00000     0.00046
       355     7.95471  2133.60382  2134.00000     0.00047
       356     7.96307  2131.99339  2233.00000     0.00045
       357     7.97142  2130.38589  2117.00000     0.00047
       358     7.97978  2128.78134  2232.00000     0.00045
       359     7.98814  2127.17976  2206.00000     0.00045
       360     7.99649  2125.58116  2212.00000     0.00045
       361     8.00485  2123.98555  2182.00000     0.00046
       362     8.01320  2122.39295  2205.00000     0.00045
       363     8.02156  2120.80337  2110.00000     0.00047
       364     8.02991  2119.21683  2134.00000     0.00047
       365     8.03827  2117.63334  2070.00000     0.00048
       366     8.04663  2116.05292  2149.00000     0.00047
       367     8.05498  2114.47557  2115.00000     0.00047
       368     8.06334  2112.90132  2174.00000     0.00046
       369     8.07169  2111.33019  2102.00000     0.00048
       370     8.08005  2109.76217  2130.00000     0.00047
       371     8.08840  2108.19730  2243.00000     0.00045
       372     8.09676  2106.63557  2081.00000     0.00048
       373     8.10511  2105.07702  2087.00000     0.00048
       374     8.11347  2103.52164  2158.00000     0.00046
       375     8.12183  2101.96947  2191.00000     0.00046
       376     8.13018  2100.42050  2175.00000     0.00046
       377     8.13854  2098.87476  2142.00000     0.00047
       378     8.14689  2097.33226  2048.00000     0.00049
       379     8.15525  2095.79301  2062.00000     0.00048
       380     8.16360  2094.25703  2119.00000     0.00047
       381     8.17196  2092.72433  2156.00000     0.00046
       382     8.18032  2091.19494  2095.00000     0.00048
       383     8.18867  2089.66885  2157.00000     0.00046
       384     8.19703  2088.14610  2093.00000     0.00048
       385     8.20538  2086.62668  2096.00000     0.00048
       386     8.21374  2085.11062  2131.00000     0.00047
       387     8.22209  2083.59794  2093.00000     0.00048
       388     8.23045  2082.08864  2067.00000     0.00048
       389     8.23881  2080.58274  2119.00000     0.00047
       390     8.24716  2079.08026  2082.00000     0.00048
       391     8.25552  2077.58121  2118.00000     0.00047
       392     8.26387  2076.08560  2070.00000     0.00048
       393     8.27223  2074.59345  2139.00000     0.00047
       394     8.28058  2073.10478  2133.00000     0.00047
       395     8.28894  2071.61960  2071.00000     0.00048
       396     8.29729  2070.13793  2024.00000     0.00049
       397     8.30565  2068.65978  2104.00000     0.00048
       398     8.31401  2067.18516  2087.00000     0.00048
       399     8.32236  2065.71409  2163.00000     0.00046
       400     8.33072  2064.24660  2101.00000     0.00048
       401     8.33907  2062.78268  1997.00000     0.00050
       402     8.34743  2061.32236  2112.00000     0.00047
       403     8.35578  2059.86565  2093.00000     0.00048
       404     8.36414  2058.41257  2167.00000     0.00046
       405     8.37250  2056.96313  2152.00000     0.00046
       406     8.38085  2055.51736  2090.00000     0.00048
       407     8.38921  2054.07526  2062.00000     0.00048
       408     8.39756  2052.63684  2113.00000     0.00047
       409     8.40592  2051.20214  2052.00000     0.00049
       410     8.41427  2049.77116  2078.00000     0.00048
       411     8.42263  2048.34392  2053.00000     0.00049
       412     8.43098  2046.92043  2159.00000     0.00046
       413     8.43934  2045.50071  2054.00000     0.00049
       414     8.44770  2044.08478  2109.00000     0.00047
       415     8.45605  2042.67265  2048.00000     0.00049
       416     8.46441  2041.26434  2067.00000     0.00048
       417     8.47276  2039.85987  2021.00000     0.00049
       418     8.48112  2038.45925  2083.00000     0.00048
       419     8.48947  2037.06250  2061.00000     0.00049
       420     8.49783  2035.66964  2016.00000     0.00050
       421     8.50619  2034.28068  2071.00000     0.00048
       422     8.51454  2032.89564  1981.00000     0.00050
       423     8.52290  2031.51454  2020.00000     0.00050
       424     8.53125  2030.13739  2070.00000     0.00048
       425     8.53961  2028.76422  1991.00000     0.00050
       426     8.54796  2027.39503  2098.00000     0.00048
       427     8.55632  2026.02986  2077.00000     0.00048
       428     8.56467  2024.66870  2007.00000     0.00050
       429     8.57303  2023.31159  2079.00000     0.00048
       430     8.58139  2021.95854  2102.00000     0.00048
       431     8.58974  2020.60957  2069.00000     0.00048
       432     8.59810  2019.26470  2102.00000     0.00048
       433     8.60645  2017.92394  2117.00000     0.00047
       434     8.61481  2016.58732  2079.00000     0.00048
       435     8.62316  2015.25485  2125.00000     0.00047
       436     8.63152  2013.92655  2032.00000     0.00049
       437     8.63988  2012.60244  2118.00000     0.00047
       438     8.64823  2011.28255  2017.00000     0.00050
       439     8.65659  2009.96688  2023.00000     0.00049
       440     8.66494  2008.65546  1996.00000     0.00050
       441     8.67330  2007.34832  2071.00000     0.00048
       442     8.68165  2006.04546  2032.00000     0.00049
       443     8.69001  2004.74691  2054.00000     0.00049
       444     8.69836  2003.45269  2045.00000     0.00049
       445     8.70672  2002.16282  1918.00000     0.00052
       446     8.71508  2000.87731  2023.00000     0.00049
       447     8.72343  1999.59621  1995.00000     0.00050
       448     8.73179  1998.31951  2061.00000     0.00049
       449     8.74014  1997.04725  2027.00000     0.00049
       450     8.74850  1995.77945  1917.00000     0.00052
       451     8.75685  1994.51612  1972.00000     0.00051
       452     8.76521  1993.25729  2011.00000     0.00050
       453     8.77357  1992.00299  2011.00000     0.00050
       454     8.78192  1990.75322  1975.00000     0.00051
       455     8.79028  1989.50803  2014.00000     0.00050
       456     8.79863  1988.26743  1960.00000     0.00051
       457     8.80699  1987.03144  2076.00000     0.00048
       458     8.81534  1985.80009  1934.00000     0.00052
       459     8.82370  1984.57340  2032.00000     0.00049
       460     8.83206  1983.35140  1990.00000     0.00050
       461     8.84041  1982.13412  1928.00000     0.00052
       462     8.84877  1980.92163  2072.00000     0.00048
       463     8.85712  1979.71397  1973.00000     0.00051
       464     8.86548  1978.51115  2015.00000     0.00050
       465     8.87383  1977.31321  1931.00000     0.00052
       466     8.88219  1976.12020  1958.00000     0.00051
       467     8.89054  1974.93212  1952.00000     0.00051
       468     8.89890  1973.74903  2014.00000     0.00050
       469     8.90726  1972.57095  2025.00000     0.00049
       470     8.91561  1971.39793  2067.00000     0.00048
       471     8.92397  1970.23000  1891.00000     0.00053
       472     8.93232  1969.06722  1989.00000     0.00050
       473     8.94068  1967.90961  1995.00000     0.00050
       474     8.94903  1966.75724  2003.00000     0.00050
       475     8.95739  1965.61016  2051.00000     0.00049
       476     8.96575  1964.46843  1995.00000     0.00050
       477     8.97410  1963.33215  2053.00000     0.00049
       478     8.98246  1962.20139  1880.00000     0.00053
       479     8.99081  1961.07628  1962.00000     0.00051
       480     8.99917  1959.95700  1999.00000     0.00050
       481     9.00752  1958.84384  1969.00000     0.00051
       482     9.01588  1957.73730  1875.00000     0.00053
       483     9.02423  1956.63876  2008.00000     0.00050
       484     9.03259  1955.55815  1929.00000     0.00052
       485     9.04095  1954.46301  1969.00000     0.00051
       486     9.04930  1953.37264  1981.00000     0.00050
       487     9.05766  1952.28774  2038.00000     0.00049
       488     9.06601  1951.20835  1973.00000     0.00051
       489     9.07437  1950.13452  1968.00000     0.00051
       490     9.08272  1949.06627  1829.00000     0.00055
       491     9.09108  1948.00364  1966.00000     0.00051
       492     9.09944  1946.94668  1986.00000     0.00050
       493     9.10779  1945.89541  1910.00000     0.00052
       494     9.11615  1944.84990  1928.00000     0.00052
       495     9.12450  1943.81016  2014.00000     0.00050
       496     9.13286  1942.77623  1989.00000     0.00050
       497     9.14121  1941.74817  1986.00000     0.00050
       498     9.14957  1940.72602  2011.00000     0.00050
       499     9.15792  1939.70981  1986.00000     0.00050
       500     9.16628  1938.69959  1990.00000     0.00050
       501     9.17464  1937.69541  1968.00000     0.00051
       502     9.18299  1936.69730  1906.00000     0.00052
       503     9.19135  1935.70532  2030.00000     0.00049
       504     9.19970  1934.71951  1867.00000     0.00054
       505     9.20806  1933.73993  2008.00000     0.00050
       506     9.21641  1932.76661  1937.00000     0.00052
       507     9.22477  1931.79961  1925.00000     0.00052
       508     9.23313  1930.83897  1983.00000     0.00050
       509     9.24148  1929.88476  1931.00000     0.00052
       510     9.24984  1928.93701  1836.00000     0.00054
       511     9.25819  1927.99579  1931.00000     0.00052
       512     9.26655  1927.06115  2005.00000     0.00050
       513     9.27490  1926.13313  1990.00000     0.00050
       514     9.28326  1925.21181  1949.00000     0.00051
       515     9.29161  1924.29722  1953.00000     0.00051
       516     9.29997  1923.38945  1918.00000     0.00052
       517     9.30833  1922.48854  2008.00000     0.00050
       518     9.31668  1921.59454  1921.00000     0.00052
       519     9.32504  1920.70753  1947.00000     0.00051
       520     9.33339  1919.82758  1939.00000     0.00052
       521     9.34175  1918.95473  2006.00000     0.00050
       522     9.35010  1918.08907  1912.00000     0.00052
       523     9.35846  1917.23065  1917.00000     0.00052
       524     9.36682  1916.37955  1961.00000     0.00051
       525     9.37517  1915.53583  1956.00000     0.00051
       526     9.38353  1914.69956  1884.00000     0.00053
       527     9.39188  1913.87082  1948.00000     0.00051
       528     9.40024  1913.04969  1932.00000     0.00052
       529     9.40859  1912.23636  1900.00000     0.00053
       530     9.41695  1911.43211  1978.00000     0.00051
       531     9.42531  1910.63743  1895.00000     0.00053
       532     9.43366  1909.85251  1955.00000     0.00051
       533     9.44202  1909.07760  1864.00000     0.00054
       534     9.45037  1908.31296  1906.00000     0.00052
       535     9.45873  1907.55888  1891.00000     0.00053
       536     9.46708  1906.81566  1901.00000     0.00053
       537     9.47544  1906.08365  1984.00000     0.00050
       538     9.48379  1905.36327  1884.00000     0.00053
       539     9.49215  1904.65499  1838.00000     0.00054
       540     9.50051  1903.95937  1993.00000     0.00050
       541     9.50886  1903.27725  1865.00000     0.00054
       542     9.51722  1902.60912  1877.00000     0.00053
       543     9.52557  1901.95544  1855.00000     0.00054
       544     9.53393  1901.31791  1875.00000     0.00053
       545     9.54228  1900.69817  1907.00000     0.00052
       546     9.55064  1900.09841  1947.00000     0.00051
       547     9.55900  1899.52202  1928.00000     0.00052
       548     9.56735  1898.97418  1974.00000     0.00051
       549     9.57571  1898.46425  1963.00000     0.00051
       550     9.58406  1898.01339  1878.00000     0.00053
       551     9.59242  1897.70444  1914.00000     0.00052
       552     9.60077  1897.49833  1931.00000     0.00052
       553     9.60913  1896.90111  1873.00000     0.00053
       554     9.61748  1896.31411  1904.00000     0.00053
       555     9.62584  1895.73743  1837.00000     0.00054
       556     9.63420  1895.17125  1947.00000     0.00051
       557     9.64255  1894.61568  1914.00000     0.00052
       558     9.65091  1894.07085  1900.00000     0.00053
       559     9.65926  1893.53694  1915.00000     0.00052
       560     9.66762  1893.01407  1846.00000     0.00054
       561     9.67597  1892.50242  1918.00000     0.00052
       562     9.68433  1892.00214  1932.00000     0.00052
       563     9.69269  1891.51337  1948.00000     0.00051
       564     9.70104  1891.03629  1913.00000     0.00052
       565     9.70940  1890.57108  1899.00000     0.00053
       566     9.71775  1890.11789  1915.00000     0.00052
       567     9.72611  1889.67694  1861.00000     0.00054
       568     9.73446  1889.24837  1928.00000     0.00052
       569     9.74282  1888.83237  1891.00000     0.00053
       570     9.75117  1888.42915  1945.00000     0.00051
       571     9.75953  1888.03889  1808.00000     0.00055
       572     9.76789  1887.66180  1884.00000     0.00053
       573     9.77624  1887.29812  1934.00000     0.00052
       574     9.78460  1886.94801  1829.00000     0.00055
       575     9.79295  1886.61170  1887.00000     0.00053
       576     9.80131  1886.28944  1890.00000     0.00053
       577     9.80966  1885.98142  1881.00000     0.00053
       578     9.81802  1885.68792  1940.00000     0.00052
       579     9.82638  1885.40917  1988.00000     0.00050
       580     9.83473  1885.14539  1901.00000     0.00053
       581     9.84309  1884.89685  1852.00000     0.00054
       582     9.85144  1884.66383  1942.00000     0.00051
       583     9.85980  1884.44657  1866.00000     0.00054
       584     9.86815  1884.24541  1870.00000     0.00053
       585     9.87651  1884.06058  1870.00000     0.00053
       586     9.88487  1883.89235  2027.00000     0.00049
       587     9.89322  1883.74109  1903.00000     0.00053
       588     9.90158  1883.60705  1906.00000     0.00052
       589     9.90993  1883.49058  1848.00000     0.00054
       590     9.91829  1883.39204  2005.00000     0.00050
       591     9.92664  1883.31171  1897.00000     0.00053
       592     9.93500  1883.24993  1856.00000     0.00054
       593     9.94335  1883.20711  1824.00000     0.00055
       594     9.95171  1883.18357  1821.00000     0.00055
       595     9.96007  1883.17975  1892.00000     0.00053
       596     9.96842  1883.19601  1836.00000     0.00054
       597     9.97678  1883.23270  1797.00000     0.00056
       598     9.98513  1883.29029  1869.00000     0.00054
       599     9.99349  1883.36920  1977.00000     0.00051
       600    10.00184  1883.46983  1870.00000     0.00053
       601    10.01020  1883.59275  1854.00000     0.00054
       602    10.01856  1883.73830  1907.00000     0.00052
       603    10.02691  1883.90697  1868.00000     0.00054
       604    10.03527  1884.09933  1836.00000     0.00054
       605    10.04362  1884.31583  1884.00000     0.00053
       606    10.05198  1884.55703  1870.00000     0.00053
       607    10.06033  1884.82351  1779.00000     0.00056
       608    10.06869  1885.11575  1844.00000     0.00054
       609    10.07704  1885.43435  1976.00000     0.00051
       610    10.08540  1885.77995  1950.00000     0.00051
       611    10.09376  1886.15311  1926.00000     0.00052
       612    10.10211  1886.55459  1919.00000     0.00052
       613    10.11047  1886.98496  1937.00000     0.00052
       614    10.11882  1887.44487  1941.00000     0.00052
       615    10.12718  1887.93508  2001.00000     0.00050
       616    10.13553  1888.45630  1970.00000     0.00051
       617    10.14389  1889.00928  1859.00000     0.00054
       618    10.15225  1889.59491  1917.00000     0.00052
       619    10.16060  1890.21386  1958.00000     0.00051
       620    10.16896  1890.86695  1988.00000     0.00050
       621    10.17731  1891.55517  2000.00000     0.00050
       622    10.18567  1892.27930  2037.00000     0.00049
       623    10.19402  1893.04037  1976.00000     0.00051
       624    10.20238  1893.83934  2032.00000     0.00049
       625    10.21073  1894.67709  2082.00000     0.00048
       626    10.21909  1895.55473  2078.00000     0.00048
       627    10.22745  1896.47332  2021.00000     0.00049
       628    10.23580  1897.43391  1952.00000     0.00051
       629    10.24416  1898.43790  2040.00000     0.00049
       630    10.25251  1899.48624  1960.00000     0.00051
       631    10.26087  1900.58017  1959.00000     0.00051
       632    10.26922  1901.72108  1948.00000     0.00051
       633    10.27758  1902.91023  2004.00000     0.00050
       634    10.28594  1904.14906  1938.00000     0.00052
       635    10.29429  1905.43915  1922.00000     0.00052
       636    10.30265  1906.78177  1958.00000     0.00051
       637    10.31100  1908.17852  2022.00000     0.00049
       638    10.31936  1909.63113  1952.00000     0.00051
       639    10.32771  1911.14114  1962.00000     0.00051
       640    10.33607  1912.71057  2001.00000     0.00050
       641    10.34442  1914.34111  1931.00000     0.00052
       642    10.35278  1916.03455  2003.00000     0.00050
       643    10.36114  1917.79299  1917.00000     0.00052
       644    10.36949  1919.61848  1950.00000     0.00051
       645    10.37785  1921.51310  1985.00000     0.00050
       646    10.38620  1923.47952  1912.00000     0.00052
       647    10.39456  1925.51966  1911.00000     0.00052
       648    10.40291  1927.63597  1928.00000     0.00052
       649    10.41127  1929.83125  1989.00000     0.00050
       650    10.41963  1932.10795  2031.00000     0.00049
       651    10.42798  1934.46909  2077.00000     0.00048
       652    10.43634  1936.91771  1948.00000     0.00051
       653    10.44469  1939.45653  2043.00000     0.00049
       654    10.45305  1942.08886  1958.00000     0.00051
       655    10.46140  1944.81814  2014.00000     0.00050
       656    10.46976  1947.64770  1964.00000     0.00051
       657    10.47812  1950.58180  2011.00000     0.00050
       658    10.48647  1953.62389  1974.00000     0.00051
       659    10.49483  1956.77787  2058.00000     0.00049
       660    10.50318  1960.04824  2035.00000     0.00049
       661    10.51154  1963.43934  1952.00000     0.00051
       662    10.51989  1966.95591  1948.00000     0.00051
       663    10.52825  1970.60349  1959.00000     0.00051
       664    10.53660  1974.38654  1890.00000     0.00053
       665    10.54496  1978.31056  1923.00000     0.00052
       666    10.55332  1982.38167  1879.00000     0.00053
       667    10.56167  1986.60554  1906.00000     0.00052
       668    10.57003  1990.98921  1974.00000     0.00051
       669    10.57838  1995.53935  1879.00000     0.00053
       670    10.58674  2000.26258  2028.00000     0.00049
       671    10.59509  2005.16665  1864.00000     0.00054
       672    10.60345  2010.25958  1851.00000     0.00054
       673    10.61181  2015.54949  1880.00000     0.00053
       674    10.62016  2021.04678  1817.00000     0.00055
       675    10.62852  2026.75961  1769.00000     0.00057
       676    10.63687  2032.69791  1910.00000     0.00052
       677    10.64523  2038.87282  1856.00000     0.00054
       678    10.65358  2045.29523  1917.00000     0.00052
       679    10.66194  2051.97766  1930.00000     0.00052
       680    10.67029  2058.93374  1915.00000     0.00052
       681    10.67865  2066.17573  1949.00000     0.00051
       682    10.68701  2073.71826  1895.00000     0.00053
       683    10.69536  2081.57726  1981.00000     0.00050
       684    10.70372  2089.76862  2006.00000     0.00050
       685    10.71207  2098.31192  1943.00000     0.00051
       686    10.72043  2107.22520  1930.00000     0.00052
       687    10.72878  2116.52782  1900.00000     0.00053
       688    10.73714  2126.24204  1923.00000     0.00052
       689    10.74550  2136.39100  1924.00000     0.00052
       690    10.75385  2146.99959  1916.00000     0.00052
       691    10.76221  2158.09828  1954.00000     0.00051
       692    10.77056  2169.71270  1924.00000     0.00052
       693    10.77892  2181.87418  1919.00000     0.00052
       694    10.78727  2194.61777  1937.00000     0.00052
       695    10.79563  2207.97900  1979.00000     0.00051
       696    10.80398  2222.00005  2018.00000     0.00050
       697    10.81234  2236.72514  2080.00000     0.00048
       698    10.82070  2252.19823  2011.00000     0.00050
       699    10.82905  2268.47094  1974.00000     0.00051
       700    10.83741  2285.59970  1929.00000     0.00052
       701    10.84576  2303.64455  2081.00000     0.00048
       702    10.85412  2322.67987  2003.00000     0.00050
       703    10.86247  2342.77511  2207.00000     0.00045
       704    10.87083  2364.01086  2105.00000     0.00048
       705    10.87919  2386.48008  2127.00000     0.00047
       706    10.88754  2410.28476  2164.00000     0.00046
       707    10.89590  2435.54366  2133.00000     0.00047
       708    10.90425  2462.40094  2133.00000     0.00047
       709    10.91261  2491.00391  2222.00000     0.00045
       710    10.92096  2521.54010  2275.00000     0.00044
       711    10.92932  2554.23899  2336.00000     0.00043
       712    10.93767  2589.37858  2358.00000     0.00042
       713    10.94603  2627.32755  2372.00000     0.00042
       714    10.95439  2668.53664  2492.00000     0.00040
       715    10.96274  2713.57068  2507.00000     0.00040
       716    10.97110  2763.16998  2580.00000     0.00039
       717    10.97945  2818.27971  2649.00000     0.00038
       718    10.98781  2880.09750  2573.00000     0.00039
       719    10.99616  2950.22229  2660.00000     0.00038
       720    11.00452  3030.47476  2754.00000     0.00036
       721    11.01288  3123.13589  2774.00000     0.00036
       722    11.02123  3230.94158  2845.00000     0.00035
       723    11.02959  3357.08859  2987.00000     0.00033
       724    11.03794  3505.33107  3110.00000     0.00032
       725    11.04630  3679.93630  3238.00000     0.00031
       726    11.05465  3885.27830  3263.00000     0.00031
       727    11.06301  4126.18886  3461.00000     0.00029
       728    11.07137  4407.69407  3560.00000     0.00028
       729    11.07972  4734.85807  3803.00000     0.00026
       730    11.08808  5113.03117  3930.00000     0.00025
       731    11.09643  5546.77547  4284.00000     0.00023
       732    11.10479  6040.30380  4349.00000     0.00023
       733    11.11314  6597.66221  4670.00000     0.00021
       734    11.12150  7222.68935  5135.00000     0.00019
       735    11.12985  7919.31605  5598.00000     0.00018
       736    11.13821  8692.46599  6037.00000     0.00017
       737    11.14657  9546.45069  6565.00000     0.00015
       738    11.15492 10487.35911  7298.00000     0.00014
       739    11.16328 11522.79010  8166.00000     0.00012
       740    11.17163 12662.12812  9211.00000     0.00011
       741    11.17999 13917.41973 10222.00000     0.00010
       742    11.18834 15302.61126 11814.00000     0.00008
       743    11.19670 16832.68534 13090.00000     0.00008
       744    11.20506 18524.66223 14810.00000     0.00007
       745    11.21341 20395.90615 16895.00000     0.00006
       746    11.22177 22462.43824 19406.00000     0.00005
       747    11.23012 24738.45786 21835.00000     0.00005
       748    11.23848 27228.42325 24766.00000     0.00004
       749    11.24683 29927.60302 28476.00000     0.00004
       750    11.25519 32818.02464 32638.00000     0.00003
       751    11.26354 35864.45137 36248.00000     0.00003
       752    11.27190 39011.71708 41065.00000     0.00002
       753    11.28026 42181.93428 45608.00000     0.00002
       754    11.28861 45275.55113 50139.00000     0.00002
       755    11.29697 48174.23579 54240.00000     0.00002
       756    11.30532 50744.70434 58123.00000     0.00002
       757    11.31368 52844.62789 60429.00000     0.00002
       758    11.32203 54328.88135 62008.00000     0.00002
       759    11.33039 55072.83165 61210.00000     0.00002
       760    11.33875 54991.98838 59363.00000     0.00002
       761    11.34710 54058.07908 55938.00000     0.00002
       762    11.35546 52319.04382 52115.00000     0.00002
       763    11.36381 49901.77702 48629.00000     0.00002
       764    11.37217 46992.01736 45371.00000     0.00002
       765    11.38052 43817.00783 42765.00000     0.00002
       766    11.38888 40593.93156 40066.00000     0.00002
       767    11.39723 37515.43882 37693.00000     0.00003
       768    11.40559 34736.77252 36329.00000     0.00003
       769    11.41395 32377.12912 34608.00000     0.00003
       770    11.42230 30520.71891 33585.00000     0.00003
       771    11.43066 29215.72031 32908.00000     0.00003
       772    11.43901 28486.93959 32210.00000     0.00003
       773    11.44737 28339.69854 31839.00000     0.00003
       774    11.45572 28762.24793 31973.00000     0.00003
       775    11.46408 29736.20294 32758.00000     0.00003
       776    11.47244 31232.72538 32875.00000     0.00003
       777    11.48079 33219.28776 34636.00000     0.00003
       778    11.48915 35661.05655 35921.00000     0.00003
       779    11.49750 38513.36012 38405.00000     0.00003
       780    11.50586 41720.21259 41199.00000     0.00002
       781    11.51421 45211.78304 44470.00000     0.00002
       782    11.52257 48897.33891 48388.00000     0.00002
       783    11.53092 52664.37139 52772.00000     0.00002
       784    11.53928 56373.69302 56977.00000     0.00002
       785    11.54764 59864.12003 60739.00000     0.00002
       786    11.55599 62955.42758 64949.00000     0.00002
       787    11.56435 65454.95811 67315.00000     0.00001
       788    11.57270 67168.82931 69771.00000     0.00001
       789    11.58106 67914.25629 69593.00000     0.00001
       790    11.58941 67547.41987 67339.00000     0.00001
       791    11.59777 66003.53020 63712.00000     0.00002
       792    11.60613 63304.97014 58809.00000     0.00002
       793    11.61448 59577.71527 54472.00000     0.00002
       794    11.62284 55036.56710 48666.00000     0.00002
       795    11.63119 49946.12020 44276.00000     0.00002
       796    11.63955 44587.71492 39198.00000     0.00003
       797    11.64790 39211.86515 35313.00000     0.00003
       798    11.65626 34023.65486 32146.00000     0.00003
       799    11.66462 29178.05364 28812.00000     0.00003
       800    11.67297 24781.65910 25425.00000     0.00004
       801    11.68133 20899.64454 22899.00000     0.00004
       802    11.68968 17549.47609 20447.00000     0.00005
       803    11.69804 14721.30691 18143.00000     0.00006
       804    11.70639 12381.64934 15927.00000     0.00006
       805    11.71475 10481.09933 14294.00000     0.00007
       806    11.72310  8963.18078 12476.00000     0.00008
       807    11.73146  7766.12973 10746.00000     0.00009
       808    11.73982  6829.48220  9192.00000     0.00011
       809    11.74817  6100.06059  8045.00000     0.00012
       810    11.75653  5531.86592  7038.00000     0.00014
       811    11.76488  5086.75260  6011.00000     0.00017
       812    11.77324  4734.83190  5459.00000     0.00018
       813    11.78159  4451.60184  4567.00000     0.00022
       814    11.78995  4219.41419  4400.00000     0.00023
       815    11.79831  4024.89459  3988.00000     0.00025
       816    11.80666  3858.60082  3618.00000     0.00028
       817    11.81502  3714.03699  3573.00000     0.00028
       818    11.82337  3586.46736  3329.00000     0.00030
       819    11.83173  3472.37528  3247.00000     0.00031
       820    11.84008  3369.34625  3225.00000     0.00031
       821    11.84844  3275.60644  3057.00000     0.00033
       822    11.85679  3189.82349  3081.00000     0.00032
       823    11.86515  3111.00562  2928.00000     0.00034
       824    11.87351  3038.30467  2960.00000     0.00034
       825    11.88186  2971.02863  2879.00000     0.00035
       826    11.89022  2908.61888  2749.00000     0.00036
       827    11.89857  2850.59286  2764.00000     0.00036
       828    11.90693  2796.53612  2728.00000     0.00037
       829    11.91528  2746.11446  2753.00000     0.00036
       830    11.92364  2698.97203  2570.00000     0.00039
       831    11.93200  2654.82649  2636.00000     0.00038
       832    11.94035  2613.42522  2666.00000     0.00038
       833    11.94871  2574.54111  2570.00000     0.00039
       834    11.95706  2537.97935  2682.00000     0.00037
       835    11.96542  2503.55959  2581.00000     0.00039
       836    11.97377  2471.10531  2632.00000     0.00038
       837    11.98213  2440.47016  2446.00000     0.00041
       838    11.99048  2411.51914  2559.00000     0.00039
       839    11.99884  2384.13094  2393.00000     0.00042
       840    12.00720  2358.20548  2480.00000     0.00040
       841    12.01555  2333.63517  2461.00000     0.00041
       842    12.02391  2310.32762  2328.00000     0.00043
       843    12.03226  2288.20243  2405.00000     0.00042
       844    12.04062  2267.18543  2287.00000     0.00044
       845    12.04897  2247.21248  2309.00000     0.00043
       846    12.05733  2228.23092  2399.00000     0.00042
       847    12.06569  2210.18184  2375.00000     0.00042
       848    12.07404  2193.02156  2344.00000     0.00043
       849    12.08240  2176.71223  2236.00000     0.00045
       850    12.09075  2161.22238  2320.00000     0.00043
       851    12.09911  2146.53076  2268.00000     0.00044
       852    12.10746  2132.61892  2365.00000     0.00042
       853    12.11582  2119.47086  2227.00000     0.00045
       854    12.12418  2107.08038  2274.00000     0.00044
       855    12.13253  2095.44461  2196.00000     0.00046
       856    12.14089  2084.56568  2225.00000     0.00045
       857    12.14924  2074.45486  2243.00000     0.00045
       858    12.15760  2065.11620  2268.00000     0.00044
       859    12.16595  2056.55844  2320.00000     0.00043
       860    12.17431  2048.79281  2228.00000     0.00045
       861    12.18266  2041.83100  2201.00000     0.00045
       862    12.19102  2035.68789  2228.00000     0.00045
       863    12.19938  2030.38643  2219.00000     0.00045
       864    12.20773  2025.94172  2262.00000     0.00044
       865    12.21609  2022.38259  2272.00000     0.00044
       866    12.22444  2019.74567  2269.00000     0.00044
       867    12.23280  2018.07724  2277.00000     0.00044
       868    12.24115  2017.43813  2281.00000     0.00044
       869    12.24951  2017.89411  2329.00000     0.00043
       870    12.25787  2019.50813  2411.00000     0.00041
       871    12.26622  2022.34634  2408.00000     0.00042
       872    12.27458  2026.46212  2433.00000     0.00041
       873    12.28293  2031.88455  2455.00000     0.00041
       874    12.29129  2038.61198  2500.00000     0.00040
       875    12.29964  2046.56523  2582.00000     0.00039
       876    12.30800  2055.59470  2659.00000     0.00038
       877    12.31635  2065.46085  2771.00000     0.00036
       878    12.32471  2075.81994  2874.00000     0.00035
       879    12.33307  2086.21840  3043.00000     0.00033
       880    12.34142  2096.08446  3087.00000     0.00032
       881    12.34978  2104.76209  3168.00000     0.00032
       882    12.35813  2111.52506  3154.00000     0.00032
       883    12.36649  2115.61373  3304.00000     0.00030
       884    12.37484  2116.29042  3258.00000     0.00031
       885    12.38320  2112.89284  3363.00000     0.00030
       886    12.39156  2104.98630  3123.00000     0.00032
       887    12.39991  2092.47901  3032.00000     0.00033
       888    12.40827  2075.65268  3054.00000     0.00033
       889    12.41662  2055.17653  2944.00000     0.00034
       890    12.42498  2032.00509  2756.00000     0.00036
       891    12.43333  2007.21014  2740.00000     0.00036
       892    12.44169  1981.86034  2508.00000     0.00040
       893    12.45004  1956.86247  2449.00000     0.00041
       894    12.45840  1932.93714  2413.00000     0.00041
       895    12.46676  1910.61128  2329.00000     0.00043
       896    12.47511  1890.23520  2243.00000     0.00045
       897    12.48347  1871.99846  2241.00000     0.00045
       898    12.49182  1855.92548  2144.00000     0.00047
       899    12.50018  1841.94480  2113.00000     0.00047
       900    12.50853  1829.90382  2010.00000     0.00050
       901    12.51689  1819.59781  2086.00000     0.00048
       902    12.52525  1810.80433  2043.00000     0.00049
       903    12.53360  1803.27897  2054.00000     0.00049
       904    12.54196  1796.79286  1862.00000     0.00054
       905    12.55031  1791.14445  1900.00000     0.00053
       906    12.55867  1786.16022  1972.00000     0.00051
       907    12.56702  1781.69694  1894.00000     0.00053
       908    12.57538  1777.64209  1906.00000     0.00052
       909    12.58373  1773.90226  1903.00000     0.00053
       910    12.59209  1770.41020  1979.00000     0.00051
       911    12.60045  1767.11576  1840.00000     0.00054
       912    12.60880  1763.98215  1939.00000     0.00052
       913    12.61716  1760.98313  1822.00000     0.00055
       914    12.62551  1758.09899  1869.00000     0.00054
       915    12.63387  1755.31495  1923.00000     0.00052
       916    12.64222  1752.62050  1845.00000     0.00054
       917    12.65058  1750.00740  1896.00000     0.00053
       918    12.65894  1747.46929  1803.00000     0.00055
       919    12.66729  1745.00149  1901.00000     0.00053
       920    12.67565  1742.59953  1881.00000     0.00053
       921    12.68400  1740.25975  1839.00000     0.00054
       922    12.69236  1737.97892  1806.00000     0.00055
       923    12.70071  1735.75414  1797.00000     0.00056
       924    12.70907  1733.58301  1855.00000     0.00054
       925    12.71743  1731.46331  1747.00000     0.00057
       926    12.72578  1729.39270  1969.00000     0.00051
       927    12.73414  1727.36940  1797.00000     0.00056
       928    12.74249  1725.39164  1826.00000     0.00055
       929    12.75085  1723.45794  1820.00000     0.00055
       930    12.75920  1721.56724  1813.00000     0.00055
       931    12.76756  1719.71835  1864.00000     0.00054
       932    12.77591  1717.91052  1777.00000     0.00056
       933    12.78427  1716.14368  1835.00000     0.00054
       934    12.79263  1714.41879  1755.00000     0.00057
       935    12.80098  1712.74027  1767.00000     0.00057
       936    12.80934  1711.13950  1741.00000     0.00057
       937    12.81769  1709.53825  1749.00000     0.00057
       938    12.82605  1707.91802  1752.00000     0.00057
       939    12.83440  1706.32797  1701.00000     0.00059
       940    12.84276  1704.76720  1859.00000     0.00054
       941    12.85112  1703.23497  1815.00000     0.00055
       942    12.85947  1701.73046  1777.00000     0.00056
       943    12.86783  1700.25280  1755.00000     0.00057
       944    12.87618  1698.80132  1689.00000     0.00059
       945    12.88454  1697.37526  1755.00000     0.00057
       946    12.89289  1695.97396  1748.00000     0.00057
       947    12.90125  1694.59693  1795.00000     0.00056
       948    12.90960  1693.24344  1731.00000     0.00058
       949    12.91796  1691.91289  1730.00000     0.00058
       950    12.92632  1690.60476  1735.00000     0.00058
       951    12.93467  1689.31849  1842.00000     0.00054
       952    12.94303  1688.05366  1775.00000     0.00056
       953    12.95138  1686.80988  1697.00000     0.00059
       954    12.95974  1685.58676  1687.00000     0.00059
       955    12.96809  1684.38464  1723.00000     0.00058
       956    12.97645  1683.20222  1741.00000     0.00057
       957    12.98481  1682.03577  1767.00000     0.00057
       958    12.99316  1680.88788  1646.00000     0.00061
       959    13.00152  1679.75811  1795.00000     0.00056
       960    13.00987  1678.64604  1682.00000     0.00059
       961    13.01823  1677.55131  1755.00000     0.00057
       962    13.02658  1676.47354  1762.00000     0.00057
       963    13.03494  1675.41238  1714.00000     0.00058
       964    13.04329  1674.36758  1705.00000     0.00059
       965    13.05165  1673.33873  1668.00000     0.00060
       966    13.06001  1672.32552  1710.00000     0.00058
       967    13.06836  1671.32766  1649.00000     0.00061
       968    13.07672  1670.34482  1679.00000     0.00060
       969    13.08507  1669.37677  1671.00000     0.00060
       970    13.09343  1668.42323  1680.00000     0.00060
       971    13.10178  1667.48390  1652.00000     0.00061
       972    13.11014  1666.55854  1700.00000     0.00059
       973    13.11850  1665.64688  1671.00000     0.00060
       974    13.12685  1664.74866  1708.00000     0.00059
       975    13.13521  1663.86373  1677.00000     0.00060
       976    13.14356  1662.99180  1649.00000     0.00061
       977    13.15192  1662.13265  1716.00000     0.00058
       978    13.16027  1661.28609  1725.00000     0.00058
       979    13.16863  1660.45187  1678.00000     0.00060
       980    13.17698  1659.62983  1676.00000     0.00060
       981    13.18534  1658.81979  1697.00000     0.00059
       982    13.19370  1658.02153  1617.00000     0.00062
       983    13.20205  1657.23488  1662.00000     0.00060
       984    13.21041  1656.45965  1624.00000     0.00062
       985    13.21876  1655.69568  1727.00000     0.00058
       986    13.22712  1654.94282  1760.00000     0.00057
       987    13.23547  1654.20091  1600.00000     0.00063
       988    13.24383  1653.46976  1619.00000     0.00062
       989    13.25219  1652.74927  1653.00000     0.00060
       990    13.26054  1652.03925  1643.00000     0.00061
       991    13.26890  1651.33958  1619.00000     0.00062
       992    13.27725  1650.65016  1638.00000     0.00061
       993    13.28561  1649.97081  1617.00000     0.00062
       994    13.29396  1649.30141  1659.00000     0.00060
       995    13.30232  1648.64186  1631.00000     0.00061
       996    13.31068  1647.99203  1627.00000     0.00061
       997    13.31903  1647.35181  1677.00000     0.00060
       998    13.32739  1646.72111  1537.00000     0.00065
       999    13.33574  1646.09979  1735.00000     0.00058
      1000    13.34410  1645.48777  1623.00000     0.00062
      1001    13.35245  1644.88494  1591.00000     0.00063
      1002    13.36081  1644.29121  1619.00000     0.00062
      1003    13.36916  1643.70651  1673.00000     0.00060
      1004    13.37752  1643.13075  1676.00000     0.00060
      1005    13.38588  1642.56382  1616.00000     0.00062
      1006    13.39423  1642.00565  1651.00000     0.00061
      1007    13.40259  1641.45618  1593.00000     0.00063
      1008    13.41094  1640.91533  1647.00000     0.00061
      1009    13.41930  1640.38305  1561.00000     0.00064
      1010    13.42765  1639.85925  1549.00000     0.00065
      1011    13.43601  1639.34387  1570.00000     0.00064
      1012    13.44437  1638.83686  1612.00000     0.00062
      1013    13.45272  1638.33815  1605.00000     0.00062
      1014    13.46108  1637.84772  1609.00000     0.00062
      1015    13.46943  1637.36551  1583.00000     0.00063
      1016    13.47779  1636.89146  1572.00000     0.00064
      1017    13.48614  1636.42553  1654.00000     0.00060
      1018    13.49450  1635.96767  1682.00000     0.00059
      1019    13.50285  1635.51787  1620.00000     0.00062
      1020    13.51121  1635.07612  1644.00000     0.00061
      1021    13.51957  1634.64235  1613.00000     0.00062
      1022    13.52792  1634.21653  1591.00000     0.00063
      1023    13.53628  1633.79865  1640.00000     0.00061
      1024    13.54463  1633.38869  1573.00000     0.00064
      1025    13.55299  1632.98664  1556.00000     0.00064
      1026    13.56134  1632.59251  1542.00000     0.00065
      1027    13.56970  1632.20625  1575.00000     0.00063
      1028    13.57806  1631.82786  1621.00000     0.00062
      1029    13.58641  1631.45734  1547.00000     0.00065
      1030    13.59477  1631.09469  1531.00000     0.00065
      1031    13.60312  1630.73995  1505.00000     0.00066
      1032    13.61148  1630.39310  1531.00000     0.00065
      1033    13.61983  1630.05414  1503.00000     0.00067
      1034    13.62819  1629.72309  1484.00000     0.00067
      1035    13.63654  1629.39997  1571.00000     0.00064
      1036    13.64490  1629.08479  1581.00000     0.00063
      1037    13.65326  1628.77763  1603.00000     0.00062
      1038    13.66161  1628.47847  1588.00000     0.00063
      1039    13.66997  1628.18757  1476.00000     0.00068
      1040    13.67832  1627.90575  1560.00000     0.00064
      1041    13.68668  1627.63322  1563.00000     0.00064
      1042    13.69503  1627.37017  1608.00000     0.00062
      1043    13.70339  1627.11684  1611.00000     0.00062
      1044    13.71175  1626.87345  1544.00000     0.00065
      1045    13.72010  1626.64028  1586.00000     0.00063
      1046    13.72846  1626.41767  1582.00000     0.00063
      1047    13.73681  1626.20608  1624.00000     0.00062
      1048    13.74517  1626.00608  1546.00000     0.00065
      1049    13.75352  1625.81848  1558.00000     0.00064
      1050    13.76188  1625.64428  1648.00000     0.00061
      1051    13.77024  1625.48505  1585.00000     0.00063
      1052    13.77859  1625.34333  1613.00000     0.00062
      1053    13.78695  1625.22397  1618.00000     0.00062
      1054    13.79530  1625.13912  1605.00000     0.00062
      1055    13.80366  1625.16907  1654.00000     0.00060
      1056    13.81201  1625.09237  1659.00000     0.00060
      1057    13.82037  1624.95861  1534.00000     0.00065
      1058    13.82872  1624.83446  1612.00000     0.00062
      1059    13.83708  1624.72008  1591.00000     0.00063
      1060    13.84544  1624.61562  1618.00000     0.00062
      1061    13.85379  1624.52126  1594.00000     0.00063
      1062    13.86215  1624.43716  1531.00000     0.00065
      1063    13.87050  1624.36347  1525.00000     0.00066
      1064    13.87886  1624.30039  1605.00000     0.00062
      1065    13.88721  1624.24814  1568.00000     0.00064
      1066    13.89557  1624.20691  1559.00000     0.00064
      1067    13.90393  1624.17694  1539.00000     0.00065
      1068    13.91228  1624.15846  1556.00000     0.00064
      1069    13.92064  1624.15169  1605.00000     0.00062
      1070    13.92899  1624.15691  1554.00000     0.00064
      1071    13.93735  1624.17439  1511.00000     0.00066
      1072    13.94570  1624.20438  1598.00000     0.00063
      1073    13.95406  1624.24725  1501.00000     0.00067
      1074    13.96241  1624.30329  1501.00000     0.00067
      1075    13.97077  1624.37281  1421.00000     0.00070
      1076    13.97913  1624.45621  1499.00000     0.00067
      1077    13.98748  1624.55382  1536.00000     0.00065
      1078    13.99584  1624.66604  1563.00000     0.00064
      1079    14.00419  1624.79334  1468.00000     0.00068
      1080    14.01255  1624.93613  1475.00000     0.00068
      1081    14.02090  1625.09488  1531.00000     0.00065
      1082    14.02926  1625.27011  1542.00000     0.00065
      1083    14.03762  1625.46228  1525.00000     0.00066
      1084    14.04597  1625.67198  1524.00000     0.00066
      1085    14.05433  1625.89985  1568.00000     0.00064
      1086    14.06268  1626.14649  1492.00000     0.00067
      1087    14.07104  1626.41344  1468.00000     0.00068
      1088    14.07939  1626.70195  1453.00000     0.00069
      1089    14.08775  1627.01292  1493.00000     0.00067
      1090    14.09610  1627.34735  1506.00000     0.00066
      1091    14.10446  1627.70642  1486.00000     0.00067
      1092    14.11282  1628.09131  1509.00000     0.00066
      1093    14.12117  1628.50340  1459.00000     0.00069
      1094    14.12953  1628.94410  1546.00000     0.00065
      1095    14.13788  1629.41514  1569.00000     0.00064
      1096    14.14624  1629.91853  1475.00000     0.00068
      1097    14.15459  1630.45682  1435.00000     0.00070
      1098    14.16295  1631.03324  1459.00000     0.00069
      1099    14.17131  1631.65212  1527.00000     0.00065
      1100    14.17966  1632.32045  1418.00000     0.00071
      1101    14.18802  1633.05318  1481.00000     0.00068
      1102    14.19637  1633.92781  1482.00000     0.00067
      1103    14.20473  1634.77246  1539.00000     0.00065
      1104    14.21308  1635.53560  1508.00000     0.00066
      1105    14.22144  1636.34345  1525.00000     0.00066
      1106    14.22979  1637.19885  1439.00000     0.00069
      1107    14.23815  1638.10496  1492.00000     0.00067
      1108    14.24651  1639.06533  1497.00000     0.00067
      1109    14.25486  1640.08436  1455.00000     0.00069
      1110    14.26322  1641.16654  1489.00000     0.00067
      1111    14.27157  1642.31703  1479.00000     0.00068
      1112    14.27993  1643.54217  1448.00000     0.00069
      1113    14.28828  1644.84957  1441.00000     0.00069
      1114    14.29664  1646.24849  1508.00000     0.00066
      1115    14.30500  1647.75148  1532.00000     0.00065
      1116    14.31335  1649.37218  1454.00000     0.00069
      1117    14.32171  1651.12864  1543.00000     0.00065
      1118    14.33006  1653.04380  1437.00000     0.00070
      1119    14.33842  1655.14654  1458.00000     0.00069
      1120    14.34677  1657.47401  1478.00000     0.00068
      1121    14.35513  1660.07333  1540.00000     0.00065
      1122    14.36349  1662.99927  1463.00000     0.00068
      1123    14.37184  1666.32061  1507.00000     0.00066
      1124    14.38020  1670.12031  1449.00000     0.00069
      1125    14.38855  1674.49701  1540.00000     0.00065
      1126    14.39691  1679.57206  1534.00000     0.00065
      1127    14.40526  1685.47880  1511.00000     0.00066
      1128    14.41362  1692.36799  1583.00000     0.00063
      1129    14.42197  1700.41171  1520.00000     0.00066
      1130    14.43033  1709.80099  1589.00000     0.00063
      1131    14.43869  1720.74655  1544.00000     0.00065
      1132    14.44704  1733.49197  1601.00000     0.00062
      1133    14.45540  1748.26544  1510.00000     0.00066
      1134    14.46375  1765.32250  1565.00000     0.00064
      1135    14.47211  1784.93145  1557.00000     0.00064
      1136    14.48046  1807.37195  1616.00000     0.00062
      1137    14.48882  1832.94947  1612.00000     0.00062
      1138    14.49718  1861.96751  1680.00000     0.00060
      1139    14.50553  1894.70571  1695.00000     0.00059
      1140    14.51389  1931.44510  1720.00000     0.00058
      1141    14.52224  1972.43005  1821.00000     0.00055
      1142    14.53060  2017.83561  1829.00000     0.00055
      1143    14.53895  2067.76308  1886.00000     0.00053
      1144    14.54731  2122.08117  1926.00000     0.00052
      1145    14.55566  2180.47844  2048.00000     0.00049
      1146    14.56402  2242.31669  2116.00000     0.00047
      1147    14.57238  2306.68936  2185.00000     0.00046
      1148    14.58073  2372.34700  2267.00000     0.00044
      1149    14.58909  2437.63121  2422.00000     0.00041
      1150    14.59744  2500.53386  2508.00000     0.00040
      1151    14.60580  2558.74120  2732.00000     0.00037
      1152    14.61415  2609.69585  2758.00000     0.00036
      1153    14.62251  2650.71607  2779.00000     0.00036
      1154    14.63087  2679.07877  2878.00000     0.00035
      1155    14.63922  2692.45966  2888.00000     0.00035
      1156    14.64758  2689.25380  2722.00000     0.00037
      1157    14.65593  2668.83633  2719.00000     0.00037
      1158    14.66429  2631.89926  2670.00000     0.00037
      1159    14.67264  2580.49857  2552.00000     0.00039
      1160    14.68100  2517.69902  2435.00000     0.00041
      1161    14.68935  2447.37342  2274.00000     0.00044
      1162    14.69771  2373.27732  2225.00000     0.00045
      1163    14.70607  2298.79326  2121.00000     0.00047
      1164    14.71442  2226.71977  2066.00000     0.00048
      1165    14.72278  2159.23153  1966.00000     0.00051
      1166    14.73113  2097.88164  1892.00000     0.00053
      1167    14.73949  2043.57424  1881.00000     0.00053
      1168    14.74784  1996.74513  1862.00000     0.00054
      1169    14.75620  1957.41807  1828.00000     0.00055
      1170    14.76456  1925.28765  1925.00000     0.00052
      1171    14.77291  1899.85897  1783.00000     0.00056
      1172    14.78127  1880.40644  1770.00000     0.00056
      1173    14.78962  1866.15728  1820.00000     0.00055
      1174    14.79798  1856.35218  1798.00000     0.00056
      1175    14.80633  1850.27754  1701.00000     0.00059
      1176    14.81469  1847.29160  1749.00000     0.00057
      1177    14.82304  1846.85668  1762.00000     0.00057
      1178    14.83140  1848.49979  1752.00000     0.00057
      1179    14.83976  1851.86673  1772.00000     0.00056
      1180    14.84811  1856.68999  1720.00000     0.00058
      1181    14.85647  1862.78075  1757.00000     0.00057
      1182    14.86482  1870.00966  1854.00000     0.00054
      1183    14.87318  1878.32476  1801.00000     0.00056
      1184    14.88153  1887.63451  1786.00000     0.00056
      1185    14.88989  1897.80307  1902.00000     0.00053
      1186    14.89825  1908.95685  1821.00000     0.00055
      1187    14.90660  1921.13391  1939.00000     0.00052
      1188    14.91496  1934.37894  1864.00000     0.00054
      1189    14.92331  1948.75775  1913.00000     0.00052
      1190    14.93167  1964.35503  1993.00000     0.00050
      1191    14.94002  1981.27528  1948.00000     0.00051
      1192    14.94838  1999.64877  1989.00000     0.00050
      1193    14.95674  2019.64406  2034.00000     0.00049
      1194    14.96509  2041.44479  2014.00000     0.00050
      1195    14.97345  2065.29235  1988.00000     0.00050
      1196    14.98180  2091.49072  2096.00000     0.00048
      1197    14.99016  2120.42422  2182.00000     0.00046
      1198    14.99851  2152.58797  2180.00000     0.00046
      1199    15.00687  2188.63390  2126.00000     0.00047
      1200    15.01522  2229.32905  2224.00000     0.00045
      1201    15.02358  2275.67305  2327.00000     0.00043
      1202    15.03194  2328.91818  2290.00000     0.00044
      1203    15.04029  2390.61786  2405.00000     0.00042
      1204    15.04865  2462.70388  2591.00000     0.00039
      1205    15.05700  2547.58563  2620.00000     0.00038
      1206    15.06536  2647.95891  2737.00000     0.00037
      1207    15.07371  2767.09765  2830.00000     0.00035
      1208    15.08207  2908.81375  3065.00000     0.00033
      1209    15.09043  3077.48734  3204.00000     0.00031
      1210    15.09878  3278.17242  3350.00000     0.00030
      1211    15.10714  3516.69396  3663.00000     0.00027
      1212    15.11549  3798.98351  4079.00000     0.00025
      1213    15.12385  4131.76911  4300.00000     0.00023
      1214    15.13220  4522.29069  4789.00000     0.00021
      1215    15.14056  4978.23178  5101.00000     0.00020
      1216    15.14891  5507.83203  5667.00000     0.00018
      1217    15.15727  6119.86743  6185.00000     0.00016
      1218    15.16563  6822.21234  6786.00000     0.00015
      1219    15.17398  7623.17166  7445.00000     0.00013
      1220    15.18234  8530.61846  8505.00000     0.00012
      1221    15.19069  9551.47820  9409.00000     0.00011
      1222    15.19905 10691.31668 10694.00000     0.00009
      1223    15.20740 11953.23342 11723.00000     0.00009
      1224    15.21576 13334.98489 13217.00000     0.00008
      1225    15.22412 14829.91932 14410.00000     0.00007
      1226    15.23247 16424.76298 16305.00000     0.00006
      1227    15.24083 18098.34505 18047.00000     0.00006
      1228    15.24918 19820.63635 19626.00000     0.00005
      1229    15.25754 21551.53277 21442.00000     0.00005
      1230    15.26589 23241.38967 23534.00000     0.00004
      1231    15.27425 24832.08041 25555.00000     0.00004
      1232    15.28260 26258.15155 27294.00000     0.00004
      1233    15.29096 27449.29612 28390.00000     0.00004
      1234    15.29932 28333.00116 29053.00000     0.00003
      1235    15.30767 28840.44927 29096.00000     0.00003
      1236    15.31603 28919.80045 28553.00000     0.00004
      1237    15.32438 28539.56257 27963.00000     0.00004
      1238    15.33274 27699.61779 26530.00000     0.00004
      1239    15.34109 26436.21827 24842.00000     0.00004
      1240    15.34945 24817.90550 23207.00000     0.00004
      1241    15.35781 22937.04546 21203.00000     0.00005
      1242    15.36616 20896.06175 19309.00000     0.00005
      1243    15.37452 18790.35678 17448.00000     0.00006
      1244    15.38287 16702.56525 15840.00000     0.00006
      1245    15.39123 14699.00622 14187.00000     0.00007
      1246    15.39958 12829.70420 12849.00000     0.00008
      1247    15.40794 11128.90972 11660.00000     0.00009
      1248    15.41630  9614.75588 10338.00000     0.00010
      1249    15.42465  8294.08170  9196.00000     0.00011
      1250    15.43301  7163.80611  8611.00000     0.00012
      1251    15.44136  6213.24347  7320.00000     0.00014
      1252    15.44972  5426.93103  6593.00000     0.00015
      1253    15.45807  4785.79360  6062.00000     0.00016
      1254    15.46643  4268.40527  5394.00000     0.00019
      1255    15.47478  3854.57591  4867.00000     0.00021
      1256    15.48314  3525.45857  4456.00000     0.00022
      1257    15.49150  3264.24842  4216.00000     0.00024
      1258    15.49985  3056.74058  3875.00000     0.00026
      1259    15.50821  2890.68611  3757.00000     0.00027
      1260    15.51656  2756.32607  3497.00000     0.00029
      1261    15.52492  2646.13225  3348.00000     0.00030
      1262    15.53327  2554.32706  3036.00000     0.00033
      1263    15.54163  2476.55902  3025.00000     0.00033
      1264    15.54999  2409.63269  2841.00000     0.00035
      1265    15.55834  2351.16568  2739.00000     0.00037
      1266    15.56670  2299.37691  2639.00000     0.00038
      1267    15.57505  2253.00468  2544.00000     0.00039
      1268    15.58341  2211.11672  2490.00000     0.00040
      1269    15.59176  2173.01428  2423.00000     0.00041
      1270    15.60012  2138.17517  2311.00000     0.00043
      1271    15.60847  2106.18024  2361.00000     0.00042
      1272    15.61683  2076.67871  2222.00000     0.00045
      1273    15.62519  2049.39664  2238.00000     0.00045
      1274    15.63354  2024.10425  2041.00000     0.00049
      1275    15.64190  2000.60542  2160.00000     0.00046
      1276    15.65025  1978.73698  2078.00000     0.00048
      1277    15.65861  1958.34982  2019.00000     0.00050
      1278    15.66696  1939.30504  2090.00000     0.00048
      1279    15.67532  1921.48689  2008.00000     0.00050
      1280    15.68368  1904.79298  2118.00000     0.00047
      1281    15.69203  1889.12806  1997.00000     0.00050
      1282    15.70039  1874.41274  1960.00000     0.00051
      1283    15.70874  1860.57275  1963.00000     0.00051
      1284    15.71710  1847.53583  1938.00000     0.00052
      1285    15.72545  1835.24080  1931.00000     0.00052
      1286    15.73381  1823.63219  1911.00000     0.00052
      1287    15.74216  1812.65960  1928.00000     0.00052
      1288    15.75052  1802.27977  1911.00000     0.00052
      1289    15.75888  1792.45082  1902.00000     0.00053
      1290    15.76723  1783.13295  1863.00000     0.00054
      1291    15.77559  1774.29152  1805.00000     0.00055
      1292    15.78394  1765.89481  1823.00000     0.00055
      1293    15.79230  1757.91381  1775.00000     0.00056
      1294    15.80065  1750.32380  1897.00000     0.00053
      1295    15.80901  1743.10001  1764.00000     0.00057
      1296    15.81737  1736.21854  1716.00000     0.00058
      1297    15.82572  1729.65925  1805.00000     0.00055
      1298    15.83408  1723.40403  1770.00000     0.00056
      1299    15.84243  1717.43694  1819.00000     0.00055
      1300    15.85079  1711.74614  1617.00000     0.00062
      1301    15.85914  1706.32246  1726.00000     0.00058
      1302    15.86750  1701.16845  1741.00000     0.00057
      1303    15.87585  1696.40085  1773.00000     0.00056
      1304    15.88421  1691.60450  1660.00000     0.00060
      1305    15.89257  1686.97235  1714.00000     0.00058
      1306    15.90092  1682.52687  1711.00000     0.00058
      1307    15.90928  1678.25776  1692.00000     0.00059
      1308    15.91763  1674.15495  1696.00000     0.00059
      1309    15.92599  1670.20977  1669.00000     0.00060
      1310    15.93434  1666.41415  1739.00000     0.00058
      1311    15.94270  1662.76050  1698.00000     0.00059
      1312    15.95106  1659.24242  1714.00000     0.00058
      1313    15.95941  1655.85296  1611.00000     0.00062
      1314    15.96777  1652.58535  1702.00000     0.00059
      1315    15.97612  1649.43374  1660.00000     0.00060
      1316    15.98448  1646.39263  1638.00000     0.00061
      1317    15.99283  1643.45686  1612.00000     0.00062
      1318    16.00119  1640.62211  1670.00000     0.00060
      1319    16.00955  1637.88355  1624.00000     0.00062
      1320    16.01790  1635.23652  1634.00000     0.00061
      1321    16.02626  1632.67701  1576.00000     0.00063
      1322    16.03461  1630.20127  1607.00000     0.00062
      1323    16.04297  1627.80600  1608.00000     0.00062
      1324    16.05132  1625.48858  1596.00000     0.00063
      1325    16.05968  1623.24241  1603.00000     0.00062
      1326    16.06803  1621.06640  1603.00000     0.00062
      1327    16.07639  1618.95766  1567.00000     0.00064
      1328    16.08475  1616.91346  1552.00000     0.00064
      1329    16.09310  1614.93121  1631.00000     0.00061
      1330    16.10146  1613.00879  1613.00000     0.00062
      1331    16.10981  1611.14368  1559.00000     0.00064
      1332    16.11817  1609.33349  1560.00000     0.00064
      1333    16.12652  1607.57613  1667.00000     0.00060
      1334    16.13488  1605.86962  1616.00000     0.00062
      1335    16.14324  1604.21207  1628.00000     0.00061
      1336    16.15159  1602.60195  1635.00000     0.00061
      1337    16.15995  1601.03741  1650.00000     0.00061
      1338    16.16830  1599.51665  1625.00000     0.00062
      1339    16.17666  1598.03706  1642.00000     0.00061
      1340    16.18501  1596.59653  1555.00000     0.00064
      1341    16.19337  1595.19360  1530.00000     0.00065
      1342    16.20172  1593.82892  1537.00000     0.00065
      1343    16.21008  1592.50302  1531.00000     0.00065
      1344    16.21844  1591.21499  1561.00000     0.00064
      1345    16.22679  1589.96422  1495.00000     0.00067
      1346    16.23515  1588.75017  1578.00000     0.00063
      1347    16.24350  1587.57262  1504.00000     0.00066
      1348    16.25186  1586.43185  1565.00000     0.00064
      1349    16.26021  1585.32824  1616.00000     0.00062
      1350    16.26857  1584.26309  1566.00000     0.00064
      1351    16.27693  1583.23892  1567.00000     0.00064
      1352    16.28528  1582.26037  1596.00000     0.00063
      1353    16.29364  1581.33696  1536.00000     0.00065
      1354    16.30199  1580.49198  1489.00000     0.00067
      1355    16.31035  1579.82203  1550.00000     0.00065
      1356    16.31870  1579.26252  1572.00000     0.00064
      1357    16.32706  1578.29571  1501.00000     0.00067
      1358    16.33541  1577.34561  1488.00000     0.00067
      1359    16.34377  1576.41062  1512.00000     0.00066
      1360    16.35213  1575.48898  1473.00000     0.00068
      1361    16.36048  1574.57847  1514.00000     0.00066
      1362    16.36884  1573.67631  1493.00000     0.00067
      1363    16.37719  1572.77896  1541.00000     0.00065
      1364    16.38555  1571.88142  1499.00000     0.00067
      1365    16.39390  1570.97611  1521.00000     0.00066
      1366    16.40226  1570.04985  1435.00000     0.00070
      1367    16.41062  1569.07604  1475.00000     0.00068
      1368    16.41897  1567.97279  1497.00000     0.00067
      1369    16.42733  1566.43807  1506.00000     0.00066
      1370    16.43568  1565.80905  1466.00000     0.00068
      1371    16.44404  1565.19779  1615.00000     0.00062
      1372    16.45239  1564.60412  1455.00000     0.00069
      1373    16.46075  1564.02764  1514.00000     0.00066
      1374    16.46910  1563.46806  1490.00000     0.00067
      1375    16.47746  1562.92411  1508.00000     0.00066
      1376    16.48582  1562.39423  1404.00000     0.00071
      1377    16.49417  1561.87808  1467.00000     0.00068
      1378    16.50253  1561.37545  1510.00000     0.00066
      1379    16.51088  1560.88588  1419.00000     0.00070
      1380    16.51924  1560.40899  1513.00000     0.00066
      1381    16.52759  1559.94446  1485.00000     0.00067
      1382    16.53595  1559.49197  1454.00000     0.00069
      1383    16.54431  1559.05128  1451.00000     0.00069
      1384    16.55266  1558.62210  1431.00000     0.00070
      1385    16.56102  1558.20396  1472.00000     0.00068
      1386    16.56937  1557.79645  1508.00000     0.00066
      1387    16.57773  1557.39917  1486.00000     0.00067
      1388    16.58608  1557.01167  1519.00000     0.00066
      1389    16.59444  1556.63353  1591.00000     0.00063
      1390    16.60280  1556.26421  1444.00000     0.00069
      1391    16.61115  1555.90301  1489.00000     0.00067
      1392    16.61951  1555.54929  1445.00000     0.00069
      1393    16.62786  1555.20238  1410.00000     0.00071
      1394    16.63622  1554.86174  1547.00000     0.00065
      1395    16.64457  1554.52813  1508.00000     0.00066
      1396    16.65293  1554.20167  1451.00000     0.00069
      1397    16.66128  1553.86024  1483.00000     0.00067
      1398    16.66964  1553.51459  1496.00000     0.00067
      1399    16.67800  1553.16003  1460.00000     0.00068
      1400    16.68635  1552.78951  1470.00000     0.00068
      1401    16.69471  1552.39135  1505.00000     0.00066
      1402    16.70306  1551.94317  1531.00000     0.00065
      1403    16.71142  1551.39164  1422.00000     0.00070
      1404    16.71977  1550.46201  1515.00000     0.00066
      1405    16.72813  1549.70743  1406.00000     0.00071
      1406    16.73649  1549.64048  1470.00000     0.00068
      1407    16.74484  1549.58880  1488.00000     0.00067
      1408    16.75320  1549.55259  1498.00000     0.00067
      1409    16.76155  1549.53199  1477.00000     0.00068
      1410    16.76991  1549.52719  1443.00000     0.00069
      1411    16.77826  1549.53843  1470.00000     0.00068
      1412    16.78662  1549.56596  1550.00000     0.00065
      1413    16.79497  1549.60995  1500.00000     0.00067
      1414    16.80333  1549.67069  1520.00000     0.00066
      1415    16.81169  1549.74840  1467.00000     0.00068
      1416    16.82004  1549.84336  1478.00000     0.00068
      1417    16.82840  1549.95599  1436.00000     0.00070
      1418    16.83675  1550.08652  1476.00000     0.00068
      1419    16.84511  1550.23527  1479.00000     0.00068
      1420    16.85346  1550.40262  1521.00000     0.00066
      1421    16.86182  1550.58891  1417.00000     0.00071
      1422    16.87018  1550.79456  1495.00000     0.00067
      1423    16.87853  1551.02010  1469.00000     0.00068
      1424    16.88689  1551.26584  1473.00000     0.00068
      1425    16.89524  1551.53223  1507.00000     0.00066
      1426    16.90360  1551.81980  1464.00000     0.00068
      1427    16.91195  1552.12902  1465.00000     0.00068
      1428    16.92031  1552.46054  1445.00000     0.00069
      1429    16.92866  1552.81490  1492.00000     0.00067
      1430    16.93702  1553.19261  1441.00000     0.00069
      1431    16.94538  1553.59430  1492.00000     0.00067
      1432    16.95373  1554.02064  1498.00000     0.00067
      1433    16.96209  1554.47228  1443.00000     0.00069
      1434    16.97044  1554.95018  1475.00000     0.00068
      1435    16.97880  1555.45489  1478.00000     0.00068
      1436    16.98715  1555.98719  1503.00000     0.00067
      1437    16.99551  1556.54791  1526.00000     0.00066
      1438    17.00387  1557.13796  1480.00000     0.00068
      1439    17.01222  1557.75829  1506.00000     0.00066
      1440    17.02058  1558.41002  1498.00000     0.00067
      1441    17.02893  1559.09396  1529.00000     0.00065
      1442    17.03729  1559.81116  1472.00000     0.00068
      1443    17.04564  1560.56276  1444.00000     0.00069
      1444    17.05400  1561.34994  1525.00000     0.00066
      1445    17.06236  1562.17415  1418.00000     0.00071
      1446    17.07071  1563.03660  1544.00000     0.00065
      1447    17.07907  1563.93854  1516.00000     0.00066
      1448    17.08742  1564.88139  1523.00000     0.00066
      1449    17.09578  1565.86669  1529.00000     0.00065
      1450    17.10413  1566.89604  1420.00000     0.00070
      1451    17.11249  1567.97155  1520.00000     0.00066
      1452    17.12084  1569.09456  1499.00000     0.00067
      1453    17.12920  1570.26694  1560.00000     0.00064
      1454    17.13756  1571.49065  1621.00000     0.00062
      1455    17.14591  1572.76778  1435.00000     0.00070
      1456    17.15427  1574.10075  1513.00000     0.00066
      1457    17.16262  1575.49200  1543.00000     0.00065
      1458    17.17098  1576.94364  1511.00000     0.00066
      1459    17.17933  1578.45826  1542.00000     0.00065
      1460    17.18769  1580.03859  1541.00000     0.00065
      1461    17.19605  1581.68752  1559.00000     0.00064
      1462    17.20440  1583.40870  1525.00000     0.00066
      1463    17.21276  1585.20499  1593.00000     0.00063
      1464    17.22111  1587.07968  1577.00000     0.00063
      1465    17.22947  1589.03642  1527.00000     0.00065
      1466    17.23782  1591.07907  1585.00000     0.00063
      1467    17.24618  1593.21190  1549.00000     0.00065
      1468    17.25453  1595.43997  1602.00000     0.00062
      1469    17.26289  1597.76716  1560.00000     0.00064
      1470    17.27125  1600.19843  1686.00000     0.00059
      1471    17.27960  1602.73904  1527.00000     0.00065
      1472    17.28796  1605.39460  1661.00000     0.00060
      1473    17.29631  1608.17179  1656.00000     0.00060
      1474    17.30467  1611.07702  1696.00000     0.00059
      1475    17.31302  1614.11655  1690.00000     0.00059
      1476    17.32138  1617.29770  1661.00000     0.00060
      1477    17.32974  1620.62829  1644.00000     0.00061
      1478    17.33809  1624.11669  1738.00000     0.00058
      1479    17.34645  1627.77351  1732.00000     0.00058
      1480    17.35480  1631.60714  1689.00000     0.00059
      1481    17.36316  1635.62779  1739.00000     0.00058
      1482    17.37151  1639.84661  1789.00000     0.00056
      1483    17.37987  1644.27560  1698.00000     0.00059
      1484    17.38822  1648.92839  1810.00000     0.00055
      1485    17.39658  1653.82015  1775.00000     0.00056
      1486    17.40494  1658.96438  1693.00000     0.00059
      1487    17.41329  1664.37738  1789.00000     0.00056
      1488    17.42165  1670.07684  1776.00000     0.00056
      1489    17.43000  1676.08191  1767.00000     0.00057
      1490    17.43836  1682.41569  1856.00000     0.00054
      1491    17.44671  1689.10006  1762.00000     0.00057
      1492    17.45507  1696.15854  1885.00000     0.00053
      1493    17.46343  1703.61799  1860.00000     0.00054
      1494    17.47178  1711.50773  1877.00000     0.00053
      1495    17.48014  1719.85999  1785.00000     0.00056
      1496    17.48849  1728.71507  1924.00000     0.00052
      1497    17.49685  1738.10709  1979.00000     0.00051
      1498    17.50520  1748.07865  1860.00000     0.00054
      1499    17.51356  1758.67677  1970.00000     0.00051
      1500    17.52191  1769.95355  2001.00000     0.00050
      1501    17.53027  1781.97024  1996.00000     0.00050
      1502    17.53863  1794.79422  1995.00000     0.00050
      1503    17.54698  1808.49422  2037.00000     0.00049
      1504    17.55534  1823.15333  2018.00000     0.00050
      1505    17.56369  1838.86678  2103.00000     0.00048
      1506    17.57205  1855.74492  2220.00000     0.00045
      1507    17.58040  1873.92873  2197.00000     0.00046
      1508    17.58876  1893.56743  2280.00000     0.00044
      1509    17.59712  1914.84590  2324.00000     0.00043
      1510    17.60547  1937.99366  2406.00000     0.00042
      1511    17.61383  1963.29509  2425.00000     0.00041
      1512    17.62218  1991.11081  2402.00000     0.00042
      1513    17.63054  2021.91686  2451.00000     0.00041
      1514    17.63889  2056.26349  2687.00000     0.00037
      1515    17.64725  2094.87548  2769.00000     0.00036
      1516    17.65561  2138.66872  2836.00000     0.00035
      1517    17.66396  2188.79967  3004.00000     0.00033
      1518    17.67232  2246.76680  3077.00000     0.00032
      1519    17.68067  2314.38821  3229.00000     0.00031
      1520    17.68903  2393.84857  3335.00000     0.00030
      1521    17.69738  2487.89493  3557.00000     0.00028
      1522    17.70574  2599.60951  3630.00000     0.00028
      1523    17.71409  2732.94434  3850.00000     0.00026
      1524    17.72245  2892.72822  4044.00000     0.00025
      1525    17.73081  3084.07747  4251.00000     0.00024
      1526    17.73916  3313.00076  4597.00000     0.00022
      1527    17.74752  3586.27971  5036.00000     0.00020
      1528    17.75587  3911.38855  5230.00000     0.00019
      1529    17.76423  4296.56547  5681.00000     0.00018
      1530    17.77258  4750.63982  6237.00000     0.00016
      1531    17.78094  5281.63106  6522.00000     0.00015
      1532    17.78930  5897.62945  7035.00000     0.00014
      1533    17.79765  6605.82555  7789.00000     0.00013
      1534    17.80601  7411.88695  8210.00000     0.00012
      1535    17.81436  8319.92406  9189.00000     0.00011
      1536    17.82272  9329.98437  9941.00000     0.00010
      1537    17.83107 10438.13783 10886.00000     0.00009
      1538    17.83943 11636.09325 11767.00000     0.00008
      1539    17.84778 12910.05610 12858.00000     0.00008
      1540    17.85614 14240.09901 14015.00000     0.00007
      1541    17.86450 15599.68850 15251.00000     0.00007
      1542    17.87285 16954.93676 16242.00000     0.00006
      1543    17.88121 18266.12504 17667.00000     0.00006
      1544    17.88956 19487.86886 18730.00000     0.00005
      1545    17.89792 20570.37368 19838.00000     0.00005
      1546    17.90627 21460.43290 20417.00000     0.00005
      1547    17.91463 22105.30134 21237.00000     0.00005
      1548    17.92299 22459.87583 21537.00000     0.00005
      1549    17.93134 22489.08509 21442.00000     0.00005
      1550    17.93970 22175.76920 20612.00000     0.00005
      1551    17.94805 21526.17676 20149.00000     0.00005
      1552    17.95641 20569.70923 19084.00000     0.00005
      1553    17.96476 19361.96436 18028.00000     0.00006
      1554    17.97312 17970.35496 16694.00000     0.00006
      1555    17.98147 16465.27877 15387.00000     0.00006
      1556    17.98983 14912.93464 14206.00000     0.00007
      1557    17.99819 13370.56105 12538.00000     0.00008
      1558    18.00654 11885.01409 11550.00000     0.00009
      1559    18.01490 10490.60859 10448.00000     0.00010
      1560    18.02325  9211.20283  9031.00000     0.00011
      1561    18.03161  8061.20902  8108.00000     0.00012
      1562    18.03996  7046.89333  7304.00000     0.00014
      1563    18.04832  6168.46019  6500.00000     0.00015
      1564    18.05668  5419.90118  6060.00000     0.00017
      1565    18.06503  4790.80297  5499.00000     0.00018
      1566    18.07339  4268.94434  4977.00000     0.00020
      1567    18.08174  3840.84961  4639.00000     0.00022
      1568    18.09010  3492.80216  4147.00000     0.00024
      1569    18.09845  3212.13034  3936.00000     0.00025
      1570    18.10681  2986.10068  3565.00000     0.00028
      1571    18.11516  2804.01694  3342.00000     0.00030
      1572    18.12352  2656.80932  3227.00000     0.00031
      1573    18.13188  2536.95697  3028.00000     0.00033
      1574    18.14023  2438.42616  2967.00000     0.00034
      1575    18.14859  2356.44126  2770.00000     0.00036
      1576    18.15694  2287.14825  2646.00000     0.00038
      1577    18.16530  2227.72527  2499.00000     0.00040
      1578    18.17365  2176.04548  2366.00000     0.00042
      1579    18.18201  2130.51866  2289.00000     0.00044
      1580    18.19037  2089.98648  2176.00000     0.00046
      1581    18.19872  2053.54081  2064.00000     0.00048
      1582    18.20708  2020.50270  2104.00000     0.00048
      1583    18.21543  1990.36756  2054.00000     0.00049
      1584    18.22379  1962.74363  2045.00000     0.00049
      1585    18.23214  1937.32100  1923.00000     0.00052
      1586    18.24050  1913.86518  1899.00000     0.00053
      1587    18.24886  1892.14785  1829.00000     0.00055
      1588    18.25721  1871.99485  1807.00000     0.00055
      1589    18.26557  1853.25705  1799.00000     0.00056
      1590    18.27392  1835.80511  1805.00000     0.00055
      1591    18.28228  1819.52989  1749.00000     0.00057
      1592    18.29063  1804.33214  1782.00000     0.00056
      1593    18.29899  1790.11591  1735.00000     0.00058
      1594    18.30734  1776.80178  1717.00000     0.00058
      1595    18.31570  1764.31852  1715.00000     0.00058
      1596    18.32406  1752.60213  1732.00000     0.00058
      1597    18.33241  1741.59978  1609.00000     0.00062
      1598    18.34077  1731.25472  1644.00000     0.00061
      1599    18.34912  1721.51808  1685.00000     0.00059
      1600    18.35748  1712.34698  1622.00000     0.00062
      1601    18.36583  1703.70247  1609.00000     0.00062
      1602    18.37419  1695.54977  1567.00000     0.00064
      1603    18.38255  1687.85930  1596.00000     0.00063
      1604    18.39090  1680.59749  1495.00000     0.00067
      1605    18.39926  1673.73747  1512.00000     0.00066
      1606    18.40761  1667.25466  1577.00000     0.00063
      1607    18.41597  1661.12669  1520.00000     0.00066
      1608    18.42432  1655.33448  1540.00000     0.00065
      1609    18.43268  1649.85872  1544.00000     0.00065
      1610    18.44103  1644.68067  1495.00000     0.00067
      1611    18.44939  1639.78453  1522.00000     0.00066
      1612    18.45775  1635.15586  1474.00000     0.00068
      1613    18.46610  1630.78164  1494.00000     0.00067
      1614    18.47446  1626.65137  1518.00000     0.00066
      1615    18.48281  1622.75215  1481.00000     0.00068
      1616    18.49117  1619.07364  1528.00000     0.00065
      1617    18.49952  1615.60666  1439.00000     0.00069
      1618    18.50788  1612.34299  1457.00000     0.00069
      1619    18.51624  1609.27553  1501.00000     0.00067
      1620    18.52459  1606.39790  1515.00000     0.00066
      1621    18.53295  1603.70278  1539.00000     0.00065
      1622    18.54130  1601.18473  1377.00000     0.00073
      1623    18.54966  1598.83892  1396.00000     0.00072
      1624    18.55801  1596.66154  1508.00000     0.00066
      1625    18.56637  1594.64945  1412.00000     0.00071
      1626    18.57472  1592.79910  1470.00000     0.00068
      1627    18.58308  1591.10763  1488.00000     0.00067
      1628    18.59144  1589.57314  1534.00000     0.00065
      1629    18.59979  1588.19439  1483.00000     0.00067
      1630    18.60815  1586.97103  1453.00000     0.00069
      1631    18.61650  1585.90315  1464.00000     0.00068
      1632    18.62486  1584.99022  1519.00000     0.00066
      1633    18.63321  1584.23317  1507.00000     0.00066
      1634    18.64157  1583.63354  1475.00000     0.00068
      1635    18.64993  1583.19405  1478.00000     0.00068
      1636    18.65828  1582.91775  1462.00000     0.00068
      1637    18.66664  1582.80793  1511.00000     0.00066
      1638    18.67499  1582.86849  1462.00000     0.00068
      1639    18.68335  1583.10455  1476.00000     0.00068
      1640    18.69170  1583.52209  1483.00000     0.00067
      1641    18.70006  1584.12941  1515.00000     0.00066
      1642    18.70842  1584.93379  1524.00000     0.00066
      1643    18.71677  1585.94426  1550.00000     0.00065
      1644    18.72513  1587.17127  1544.00000     0.00065
      1645    18.73348  1588.62678  1557.00000     0.00064
      1646    18.74184  1590.32509  1506.00000     0.00066
      1647    18.75019  1592.28278  1545.00000     0.00065
      1648    18.75855  1594.51672  1462.00000     0.00068
      1649    18.76690  1597.04720  1485.00000     0.00067
      1650    18.77526  1599.89828  1512.00000     0.00066
      1651    18.78362  1603.09826  1559.00000     0.00064
      1652    18.79197  1606.68373  1473.00000     0.00068
      1653    18.80033  1610.69563  1466.00000     0.00068
      1654    18.80868  1615.19052  1544.00000     0.00065
      1655    18.81704  1620.21640  1544.00000     0.00065
      1656    18.82539  1625.81468  1557.00000     0.00064
      1657    18.83375  1632.10888  1591.00000     0.00063
      1658    18.84211  1639.22428  1646.00000     0.00061
      1659    18.85046  1647.30449  1616.00000     0.00062
      1660    18.85882  1656.53899  1706.00000     0.00059
      1661    18.86717  1667.16816  1637.00000     0.00061
      1662    18.87553  1679.49536  1644.00000     0.00061
      1663    18.88388  1693.91289  1667.00000     0.00060
      1664    18.89224  1710.90494  1792.00000     0.00056
      1665    18.90059  1731.04978  1731.00000     0.00058
      1666    18.90895  1755.06151  1834.00000     0.00055
      1667    18.91731  1783.80440  1817.00000     0.00055
      1668    18.92566  1818.31623  1954.00000     0.00051
      1669    18.93402  1859.88570  2026.00000     0.00049
      1670    18.94237  1909.89733  2014.00000     0.00050
      1671    18.95073  1969.95708  2041.00000     0.00049
      1672    18.95908  2041.87466  2145.00000     0.00047
      1673    18.96744  2127.62911  2361.00000     0.00042
      1674    18.97580  2229.36405  2370.00000     0.00042
      1675    18.98415  2349.37046  2463.00000     0.00041
      1676    18.99251  2489.63168  2650.00000     0.00038
      1677    19.00086  2652.07823  2824.00000     0.00035
      1678    19.00922  2838.29914  2980.00000     0.00034
      1679    19.01757  3049.35872  3242.00000     0.00031
      1680    19.02593  3285.74791  3426.00000     0.00029
      1681    19.03428  3546.81666  3744.00000     0.00027
      1682    19.04264  3830.72686  4025.00000     0.00025
      1683    19.05100  4134.44803  4307.00000     0.00023
      1684    19.05935  4453.51107  4695.00000     0.00021
      1685    19.06771  4781.91601  5095.00000     0.00020
      1686    19.07606  5112.03553  5193.00000     0.00019
      1687    19.08442  5434.66884  5771.00000     0.00017
      1688    19.09277  5739.34672  5910.00000     0.00017
      1689    19.10113  6014.50059  6169.00000     0.00016
      1690    19.10949  6247.87631  6352.00000     0.00016
      1691    19.11784  6426.94215  6654.00000     0.00015
      1692    19.12620  6539.95462  6623.00000     0.00015
      1693    19.13455  6578.15329  6484.00000     0.00015
      1694    19.14291  6536.17181  6293.00000     0.00016
      1695    19.15126  6413.79073  6120.00000     0.00016
      1696    19.15962  6216.61587  5818.00000     0.00017
      1697    19.16797  5955.24557  5554.00000     0.00018
      1698    19.17633  5644.93216  5248.00000     0.00019
      1699    19.18469  5302.22818  4881.00000     0.00020
      1700    19.19304  4943.08944  4483.00000     0.00022
      1701    19.20140  4581.70648  4165.00000     0.00024
      1702    19.20975  4229.84669  3889.00000     0.00026
      1703    19.21811  3896.86169  3570.00000     0.00028
      1704    19.22646  3589.20052  3388.00000     0.00030
      1705    19.23482  3311.08716  3135.00000     0.00032
      1706    19.24318  3064.72296  3037.00000     0.00033
      1707    19.25153  2850.57748  2793.00000     0.00036
      1708    19.25989  2667.84026  2621.00000     0.00038
      1709    19.26824  2514.43941  2539.00000     0.00039
      1710    19.27660  2387.34676  2446.00000     0.00041
      1711    19.28495  2283.22054  2262.00000     0.00044
      1712    19.29331  2198.49356  2256.00000     0.00044
      1713    19.30167  2129.59374  2109.00000     0.00047
      1714    19.31002  2073.22362  2162.00000     0.00046
      1715    19.31838  2026.15046  2094.00000     0.00048
      1716    19.32673  1985.73003  1978.00000     0.00051
      1717    19.33509  1949.82866  1962.00000     0.00051
      1718    19.34344  1916.86043  1879.00000     0.00053
      1719    19.35180  1885.78452  1761.00000     0.00057
      1720    19.36015  1856.02395  1840.00000     0.00054
      1721    19.36851  1827.33648  1782.00000     0.00056
      1722    19.37687  1799.75158  1684.00000     0.00059
      1723    19.38522  1773.40553  1696.00000     0.00059
      1724    19.39358  1748.47468  1708.00000     0.00059
      1725    19.40193  1725.13244  1596.00000     0.00063
      1726    19.41029  1703.51641  1710.00000     0.00058
      1727    19.41864  1683.70524  1659.00000     0.00060
      1728    19.42700  1665.73308  1612.00000     0.00062
      1729    19.43536  1649.58657  1633.00000     0.00061
      1730    19.44371  1635.20858  1536.00000     0.00065
      1731    19.45207  1622.51232  1673.00000     0.00060
      1732    19.46042  1611.37651  1594.00000     0.00063
      1733    19.46878  1601.65191  1539.00000     0.00065
      1734    19.47713  1593.18967  1549.00000     0.00065
      1735    19.48549  1585.84013  1567.00000     0.00064
      1736    19.49384  1579.45975  1587.00000     0.00063
      1737    19.50220  1573.91801  1619.00000     0.00062
      1738    19.51056  1569.09042  1482.00000     0.00067
      1739    19.51891  1564.87010  1484.00000     0.00067
      1740    19.52727  1561.16774  1530.00000     0.00065
      1741    19.53562  1557.90866  1550.00000     0.00065
      1742    19.54398  1555.03243  1489.00000     0.00067
      1743    19.55233  1552.48940  1600.00000     0.00063
      1744    19.56069  1550.23766  1497.00000     0.00067
      1745    19.56905  1548.24558  1472.00000     0.00068
      1746    19.57740  1546.48823  1569.00000     0.00064
      1747    19.58576  1544.94557  1479.00000     0.00068
      1748    19.59411  1543.60252  1536.00000     0.00065
      1749    19.60247  1542.44528  1486.00000     0.00067
      1750    19.61082  1541.46333  1497.00000     0.00067
      1751    19.61918  1540.64839  1407.00000     0.00071
      1752    19.62753  1539.99402  1493.00000     0.00067
      1753    19.63589  1539.49463  1497.00000     0.00067
      1754    19.64425  1539.14582  1489.00000     0.00067
      1755    19.65260  1538.94349  1543.00000     0.00065
      1756    19.66096  1538.88482  1475.00000     0.00068
      1757    19.66931  1538.96798  1486.00000     0.00067
      1758    19.67767  1539.19156  1466.00000     0.00068
      1759    19.68602  1539.55484  1524.00000     0.00066
      1760    19.69438  1540.05736  1474.00000     0.00068
      1761    19.70274  1540.69945  1519.00000     0.00066
      1762    19.71109  1541.48208  1495.00000     0.00067
      1763    19.71945  1542.40732  1491.00000     0.00067
      1764    19.72780  1543.47676  1516.00000     0.00066
      1765    19.73616  1544.69309  1569.00000     0.00064
      1766    19.74451  1546.05922  1536.00000     0.00065
      1767    19.75287  1547.57903  1536.00000     0.00065
      1768    19.76122  1549.25746  1559.00000     0.00064
      1769    19.76958  1551.10086  1506.00000     0.00066
      1770    19.77794  1553.11654  1550.00000     0.00065
      1771    19.78629  1555.32720  1488.00000     0.00067
      1772    19.79465  1557.69249  1587.00000     0.00063
      1773    19.80300  1560.23535  1462.00000     0.00068
      1774    19.81136  1562.97541  1577.00000     0.00063
      1775    19.81971  1565.92187  1542.00000     0.00065
      1776    19.82807  1569.08476  1526.00000     0.00066
      1777    19.83643  1572.47533  1584.00000     0.00063
      1778    19.84478  1576.10625  1557.00000     0.00064
      1779    19.85314  1579.99153  1559.00000     0.00064
      1780    19.86149  1584.14883  1462.00000     0.00068
      1781    19.86985  1588.59303  1530.00000     0.00065
      1782    19.87820  1593.34282  1612.00000     0.00062
      1783    19.88656  1598.41868  1501.00000     0.00067
      1784    19.89492  1603.84352  1524.00000     0.00066
      1785    19.90327  1609.64387  1557.00000     0.00064
      1786    19.91163  1615.84914  1521.00000     0.00066
      1787    19.91998  1622.48863  1506.00000     0.00066
      1788    19.92834  1629.59749  1488.00000     0.00067
      1789    19.93669  1637.21541  1637.00000     0.00061
      1790    19.94505  1645.38780  1580.00000     0.00063
      1791    19.95340  1654.17091  1584.00000     0.00063
      1792    19.96176  1663.62300  1580.00000     0.00063
      1793    19.97012  1673.81356  1586.00000     0.00063
      1794    19.97847  1684.82692  1587.00000     0.00063
      1795    19.98683  1696.76504  1640.00000     0.00061
      1796    19.99518  1709.75392  1658.00000     0.00060
      1797    20.00354  1723.95839  1693.00000     0.00059
      1798    20.01189  1739.56303  1713.00000     0.00058
      1799    20.02025  1756.81150  1760.00000     0.00057
      1800    20.02861  1776.01192  1712.00000     0.00058
      1801    20.03696  1797.55483  1695.00000     0.00059
      1802    20.04532  1821.95108  1797.00000     0.00056
      1803    20.05367  1849.83492  1851.00000     0.00054
      1804    20.06203  1881.97860  1829.00000     0.00055
      1805    20.07038  1919.36165  1926.00000     0.00052
      1806    20.07874  1963.19344  1916.00000     0.00052
      1807    20.08709  2014.95211  1938.00000     0.00052
      1808    20.09545  2076.52636  2074.00000     0.00048
      1809    20.10381  2150.00069  2150.00000     0.00047
      1810    20.11216  2237.87522  2167.00000     0.00046
      1811    20.12052  2343.05408  2183.00000     0.00046
      1812    20.12887  2468.83261  2499.00000     0.00040
      1813    20.13723  2618.94201  2523.00000     0.00040
      1814    20.14558  2797.53396  2657.00000     0.00038
      1815    20.15394  3008.57545  2886.00000     0.00035
      1816    20.16230  3256.23778  3057.00000     0.00033
      1817    20.17065  3544.48244  3291.00000     0.00030
      1818    20.17901  3876.77067  3644.00000     0.00027
      1819    20.18736  4256.02553  3944.00000     0.00025
      1820    20.19572  4683.50270  4195.00000     0.00024
      1821    20.20407  5158.73493  4922.00000     0.00020
      1822    20.21243  5679.41491  5327.00000     0.00019
      1823    20.22078  6240.88192  5897.00000     0.00017
      1824    20.22914  6835.85003  6687.00000     0.00015
      1825    20.23750  7454.32215  7120.00000     0.00014
      1826    20.24585  8082.88557  8002.00000     0.00012
      1827    20.25421  8705.62352  8815.00000     0.00011
      1828    20.26256  9303.98120  9628.00000     0.00010
      1829    20.27092  9857.15199  9996.00000     0.00010
      1830    20.27927 10342.34344 11169.00000     0.00009
      1831    20.28763 10735.95592 11692.00000     0.00009
      1832    20.29599 11016.22445 11961.00000     0.00008
      1833    20.30434 11163.99749 12132.00000     0.00008
      1834    20.31270 11165.72894 11948.00000     0.00008
      1835    20.32105 11016.25848 11656.00000     0.00009
      1836    20.32941 10719.64617 11008.00000     0.00009
      1837    20.33776 10292.50050 10645.00000     0.00009
      1838    20.34612  9759.21592  9938.00000     0.00010
      1839    20.35448  9148.57679  9267.00000     0.00011
      1840    20.36283  8490.31258  8506.00000     0.00012
      1841    20.37119  7812.10212  7952.00000     0.00013
      1842    20.37954  7138.02297  6772.00000     0.00015
      1843    20.38790  6487.38999  6096.00000     0.00016
      1844    20.39625  5874.76896  5573.00000     0.00018
      1845    20.40461  5310.45706  4945.00000     0.00020
      1846    20.41296  4800.94447  4536.00000     0.00022
      1847    20.42132  4349.71867  4123.00000     0.00024
      1848    20.42968  3957.14995  3638.00000     0.00027
      1849    20.43803  3621.12245  3413.00000     0.00029
      1850    20.44639  3338.16918  3179.00000     0.00031
      1851    20.45474  3103.72228  3078.00000     0.00032
      1852    20.46310  2912.60491  2782.00000     0.00036
      1853    20.47145  2759.70655  2598.00000     0.00038
      1854    20.47981  2639.43577  2454.00000     0.00041
      1855    20.48817  2546.92732  2539.00000     0.00039
      1856    20.49652  2477.93826  2321.00000     0.00043
      1857    20.50488  2428.93620  2351.00000     0.00043
      1858    20.51323  2397.15319  2397.00000     0.00042
      1859    20.52159  2380.54907  2303.00000     0.00043
      1860    20.52994  2377.73667  2254.00000     0.00044
      1861    20.53830  2388.14527  2356.00000     0.00042
      1862    20.54665  2411.89351  2319.00000     0.00043
      1863    20.55501  2449.87760  2342.00000     0.00043
      1864    20.56337  2503.49324  2459.00000     0.00041
      1865    20.57172  2574.78914  2444.00000     0.00041
      1866    20.58008  2666.44963  2503.00000     0.00040
      1867    20.58843  2781.76601  2656.00000     0.00038
      1868    20.59679  2924.67630  2735.00000     0.00037
      1869    20.60514  3099.71585  2953.00000     0.00034
      1870    20.61350  3311.43462  3096.00000     0.00032
      1871    20.62186  3564.76613  3369.00000     0.00030
      1872    20.63021  3864.63968  3532.00000     0.00028
      1873    20.63857  4215.66293  3821.00000     0.00026
      1874    20.64692  4622.13319  4354.00000     0.00023
      1875    20.65528  5086.64953  4838.00000     0.00021
      1876    20.66363  5610.12145  5327.00000     0.00019
      1877    20.67199  6191.52257  6054.00000     0.00017
      1878    20.68034  6827.26087  6635.00000     0.00015
      1879    20.68870  7510.80284  7474.00000     0.00013
      1880    20.69706  8232.55724  8385.00000     0.00012
      1881    20.70541  8978.72383  9284.00000     0.00011
      1882    20.71377  9732.47751 10303.00000     0.00010
      1883    20.72212 10473.63262 11505.00000     0.00009
      1884    20.73048 11178.94774 12529.00000     0.00008
      1885    20.73883 11822.27325 13539.00000     0.00007
      1886    20.74719 12375.65448 14408.00000     0.00007
      1887    20.75555 12811.72531 14812.00000     0.00007
      1888    20.76390 13104.46826 15096.00000     0.00007
      1889    20.77226 13232.32341 14672.00000     0.00007
      1890    20.78061 13181.44450 13977.00000     0.00007
      1891    20.78897 12947.33978 13255.00000     0.00008
      1892    20.79732 12540.94247 12448.00000     0.00008
      1893    20.80568 11984.36918 11948.00000     0.00008
      1894    20.81403 11308.24623 10980.00000     0.00009
      1895    20.82239 10547.62454 10098.00000     0.00010
      1896    20.83075  9737.59971  8969.00000     0.00011
      1897    20.83910  8910.45247  7748.00000     0.00013
      1898    20.84746  8093.61024  6940.00000     0.00014
      1899    20.85581  7308.62080  6174.00000     0.00016
      1900    20.86417  6571.65620  5407.00000     0.00018
      1901    20.87252  5893.94146  4757.00000     0.00021
      1902    20.88088  5282.70901  4472.00000     0.00022
      1903    20.88924  4740.92689  3946.00000     0.00025
      1904    20.89759  4268.14467  3602.00000     0.00028
      1905    20.90595  3861.74044  3348.00000     0.00030
      1906    20.91430  3517.26989  3094.00000     0.00032
      1907    20.92266  3229.07859  2972.00000     0.00034
      1908    20.93101  2991.26560  2836.00000     0.00035
      1909    20.93937  2796.82055  2722.00000     0.00037
      1910    20.94773  2639.42686  2677.00000     0.00037
      1911    20.95608  2513.25758  2701.00000     0.00037
      1912    20.96444  2413.14899  2531.00000     0.00040
      1913    20.97279  2334.74635  2598.00000     0.00038
      1914    20.98115  2274.44182  2461.00000     0.00041
      1915    20.98950  2229.27136  2467.00000     0.00041
      1916    20.99786  2197.12370  2548.00000     0.00039
      1917    21.00621  2176.48894  2358.00000     0.00042
      1918    21.01457  2166.42126  2348.00000     0.00043
      1919    21.02293  2166.46052  2413.00000     0.00041
      1920    21.03128  2176.45702  2318.00000     0.00043
      1921    21.03964  2196.61343  2260.00000     0.00044
      1922    21.04799  2227.25605  2380.00000     0.00042
      1923    21.05635  2268.79811  2358.00000     0.00042
      1924    21.06470  2321.65654  2412.00000     0.00041
      1925    21.07306  2386.04182  2481.00000     0.00040
      1926    21.08142  2462.38762  2589.00000     0.00039
      1927    21.08977  2550.77008  2563.00000     0.00039
      1928    21.09813  2650.22963  2598.00000     0.00038
      1929    21.10648  2759.69922  2857.00000     0.00035
      1930    21.11484  2877.57112  2789.00000     0.00036
      1931    21.12319  3001.64637  2918.00000     0.00034
      1932    21.13155  3129.11258  3079.00000     0.00032
      1933    21.13990  3256.51535  3122.00000     0.00032
      1934    21.14826  3379.87542  3342.00000     0.00030
      1935    21.15662  3494.75376  3630.00000     0.00028
      1936    21.16497  3596.37448  3696.00000     0.00027
      1937    21.17333  3679.80914  3769.00000     0.00027
      1938    21.18168  3740.05842  3866.00000     0.00026
      1939    21.19004  3773.10176  3822.00000     0.00026
      1940    21.19839  3776.00838  3937.00000     0.00025
      1941    21.20675  3747.54217  3735.00000     0.00027
      1942    21.21511  3688.60505  3524.00000     0.00028
      1943    21.22346  3602.22243  3527.00000     0.00028
      1944    21.23182  3493.22166  3484.00000     0.00029
      1945    21.24017  3367.82868  3174.00000     0.00032
      1946    21.24853  3232.32908  3098.00000     0.00032
      1947    21.25688  3092.66327  2861.00000     0.00035
      1948    21.26524  2954.02445  2776.00000     0.00036
      1949    21.27359  2820.74403  2702.00000     0.00037
      1950    21.28195  2696.21847  2459.00000     0.00041
      1951    21.29031  2582.93262  2417.00000     0.00041
      1952    21.29866  2482.64608  2351.00000     0.00043
      1953    21.30702  2396.52105  2320.00000     0.00043
      1954    21.31537  2325.18252  2269.00000     0.00044
      1955    21.32373  2269.02294  2208.00000     0.00045
      1956    21.33208  2227.97344  2227.00000     0.00045
      1957    21.34044  2201.99664  2143.00000     0.00047
      1958    21.34880  2191.13108  2283.00000     0.00044
      1959    21.35715  2195.59693  2265.00000     0.00044
      1960    21.36551  2215.82922  2395.00000     0.00042
      1961    21.37386  2252.63368  2391.00000     0.00042
      1962    21.38222  2307.17335  2426.00000     0.00041
      1963    21.39057  2381.08630  2496.00000     0.00040
      1964    21.39893  2476.59291  2642.00000     0.00038
      1965    21.40728  2596.08637  2776.00000     0.00036
      1966    21.41564  2742.26441  2930.00000     0.00034
      1967    21.42400  2918.00727  3080.00000     0.00032
      1968    21.43235  3126.18025  3289.00000     0.00030
      1969    21.44071  3369.43921  3558.00000     0.00028
      1970    21.44906  3650.16582  3924.00000     0.00025
      1971    21.45742  3969.25286  4075.00000     0.00025
      1972    21.46577  4326.72041  4241.00000     0.00024
      1973    21.47413  4721.07801  4824.00000     0.00021
      1974    21.48249  5149.05499  5122.00000     0.00020
      1975    21.49084  5605.47265  5456.00000     0.00018
      1976    21.49920  6082.74289  5840.00000     0.00017
      1977    21.50755  6570.97289  6311.00000     0.00016
      1978    21.51591  7058.20730  6952.00000     0.00014
      1979    21.52426  7530.42153  7251.00000     0.00014
      1980    21.53262  7971.78976  7813.00000     0.00013
      1981    21.54098  8364.53689  8187.00000     0.00012
      1982    21.54933  8690.97143  8434.00000     0.00012
      1983    21.55769  8933.70152  8845.00000     0.00011
      1984    21.56604  9077.19646  8949.00000     0.00011
      1985    21.57440  9109.78746  8881.00000     0.00011
      1986    21.58275  9025.43700  8950.00000     0.00011
      1987    21.59111  8825.47211  8642.00000     0.00012
      1988    21.59946  8520.75761  8261.00000     0.00012
      1989    21.60782  8128.02891  8021.00000     0.00012
      1990    21.61618  7668.35688  7758.00000     0.00013
      1991    21.62453  7164.29328  7197.00000     0.00014
      1992    21.63289  6637.40656  6851.00000     0.00015
      1993    21.64124  6107.01145  6422.00000     0.00016
      1994    21.64960  5588.85601  5718.00000     0.00017
      1995    21.65795  5095.15893  5335.00000     0.00019
      1996    21.66631  4634.88510  4746.00000     0.00021
      1997    21.67467  4214.01500  4432.00000     0.00023
      1998    21.68302  3836.40463  4057.00000     0.00025
      1999    21.69138  3502.79211  3768.00000     0.00027
      2000    21.69973  3212.51511  3374.00000     0.00030
      2001    21.70809  2963.50829  3112.00000     0.00032
      2002    21.71644  2752.69181  3011.00000     0.00033
      2003    21.72480  2576.45332  2786.00000     0.00036
      2004    21.73315  2430.74007  2704.00000     0.00037
      2005    21.74151  2311.21783  2550.00000     0.00039
      2006    21.74987  2213.91843  2474.00000     0.00040
      2007    21.75822  2135.17686  2319.00000     0.00043
      2008    21.76658  2071.72555  2319.00000     0.00043
      2009    21.77493  2020.81529  2347.00000     0.00043
      2010    21.78329  1979.98384  2159.00000     0.00046
      2011    21.79164  1947.26800  2186.00000     0.00046
      2012    21.80000  1921.12003  2141.00000     0.00047
      2013    21.80836  1900.33499  2147.00000     0.00047
      2014    21.81671  1884.01143  2136.00000     0.00047
      2015    21.82507  1871.50483  2149.00000     0.00047
      2016    21.83342  1862.34411  2129.00000     0.00047
      2017    21.84178  1856.25241  2079.00000     0.00048
      2018    21.85013  1853.10760  2064.00000     0.00048
      2019    21.85849  1852.92163  2121.00000     0.00047
      2020    21.86684  1855.83642  2146.00000     0.00047
      2021    21.87520  1862.11669  2151.00000     0.00046
      2022    21.88356  1872.14574  2200.00000     0.00045
      2023    21.89191  1886.41358  2347.00000     0.00043
      2024    21.90027  1905.54424  2249.00000     0.00044
      2025    21.90862  1930.28903  2360.00000     0.00042
      2026    21.91698  1961.52681  2435.00000     0.00041
      2027    21.92533  2000.30182  2452.00000     0.00041
      2028    21.93369  2047.66872  2582.00000     0.00039
      2029    21.94205  2104.75805  2520.00000     0.00040
      2030    21.95040  2172.72721  2603.00000     0.00038
      2031    21.95876  2252.68906  2624.00000     0.00038
      2032    21.96711  2345.65388  2787.00000     0.00036
      2033    21.97547  2452.47329  2907.00000     0.00034
      2034    21.98382  2573.47878  3098.00000     0.00032
      2035    21.99218  2708.65682  3139.00000     0.00032
      2036    22.00054  2857.45546  3282.00000     0.00030
      2037    22.00889  3018.69541  3302.00000     0.00030
      2038    22.01725  3190.53638  3416.00000     0.00029
      2039    22.02560  3370.31076  3721.00000     0.00027
      2040    22.03396  3554.62153  3847.00000     0.00026
      2041    22.04231  3739.39542  4037.00000     0.00025
      2042    22.05067  3919.94503  4126.00000     0.00024
      2043    22.05902  4091.08270  4374.00000     0.00023
      2044    22.06738  4247.05678  4606.00000     0.00022
      2045    22.07574  4382.50005  4675.00000     0.00021
      2046    22.08409  4492.34244  4713.00000     0.00021
      2047    22.09245  4572.50472  4725.00000     0.00021
      2048    22.10080  4620.65622  4751.00000     0.00021
      2049    22.10916  4636.78266  4787.00000     0.00021
      2050    22.11751  4623.82536  4717.00000     0.00021
      2051    22.12587  4588.27502  4775.00000     0.00021
      2052    22.13423  4538.47112  4714.00000     0.00021
      2053    22.14258  4484.30230  4596.00000     0.00022
      2054    22.15094  4436.05574  4616.00000     0.00022
      2055    22.15929  4403.52180  4689.00000     0.00021
      2056    22.16765  4395.57562  4711.00000     0.00021
      2057    22.17600  4419.46582  4830.00000     0.00021
      2058    22.18436  4480.43515  4789.00000     0.00021
      2059    22.19271  4581.98081  4998.00000     0.00020
      2060    22.20107  4725.57440  5067.00000     0.00020
      2061    22.20943  4910.69326  5254.00000     0.00019
      2062    22.21778  5134.49079  5501.00000     0.00018
      2063    22.22614  5391.71442  5788.00000     0.00017
      2064    22.23449  5675.09419  5885.00000     0.00017
      2065    22.24285  5975.41498  6367.00000     0.00016
      2066    22.25120  6281.69256  6600.00000     0.00015
      2067    22.25956  6581.29001  6728.00000     0.00015
      2068    22.26792  6859.99364  7185.00000     0.00014
      2069    22.27627  7103.45352  7248.00000     0.00014
      2070    22.28463  7297.17389  7430.00000     0.00013
      2071    22.29298  7427.66409  7044.00000     0.00014
      2072    22.30134  7483.76839  7145.00000     0.00014
      2073    22.30969  7457.63717  7107.00000     0.00014
      2074    22.31805  7347.23395  6824.00000     0.00015
      2075    22.32640  7156.99869  6630.00000     0.00015
      2076    22.33476  6896.60268  6386.00000     0.00016
      2077    22.34312  6579.96528  6141.00000     0.00016
      2078    22.35147  6223.22272  5643.00000     0.00018
      2079    22.35983  5842.61805  5393.00000     0.00019
      2080    22.36818  5453.55119  5128.00000     0.00020
      2081    22.37654  5068.90151  4923.00000     0.00020
      2082    22.38489  4699.07158  4482.00000     0.00022
      2083    22.39325  4352.01066  4238.00000     0.00024
      2084    22.40161  4033.48193  3925.00000     0.00025
      2085    22.40996  3747.30064  3796.00000     0.00026
      2086    22.41832  3495.11135  3561.00000     0.00028
      2087    22.42667  3277.27457  3395.00000     0.00029
      2088    22.43503  3092.96942  3325.00000     0.00030
      2089    22.44338  2940.44938  3317.00000     0.00030
      2090    22.45174  2817.50674  3036.00000     0.00033
      2091    22.46009  2721.29505  3160.00000     0.00032
      2092    22.46845  2648.80185  3073.00000     0.00033
      2093    22.47681  2597.27491  2956.00000     0.00034
      2094    22.48516  2564.16907  3034.00000     0.00033
      2095    22.49352  2547.30177  2973.00000     0.00034
      2096    22.50187  2545.06169  2993.00000     0.00033
      2097    22.51023  2556.19557  2874.00000     0.00035
      2098    22.51858  2580.24902  2993.00000     0.00033
      2099    22.52694  2617.57885  2960.00000     0.00034
      2100    22.53530  2669.13317  2993.00000     0.00033
      2101    22.54365  2736.73223  2895.00000     0.00035
      2102    22.55201  2822.97878  3123.00000     0.00032
      2103    22.56036  2931.22564  3070.00000     0.00033
      2104    22.56872  3065.61471  3164.00000     0.00032
      2105    22.57707  3230.89439  3197.00000     0.00031
      2106    22.58543  3431.85192  3535.00000     0.00028
      2107    22.59379  3673.64492  3650.00000     0.00027
      2108    22.60214  3961.36723  4021.00000     0.00025
      2109    22.61050  4299.76049  4300.00000     0.00023
      2110    22.61885  4693.24683  4718.00000     0.00021
      2111    22.62721  5144.52034  5164.00000     0.00019
      2112    22.63556  5654.64437  5780.00000     0.00017
      2113    22.64392  6222.76166  6484.00000     0.00015
      2114    22.65227  6845.47006  7007.00000     0.00014
      2115    22.66063  7516.46274  7953.00000     0.00013
      2116    22.66899  8226.41908  8715.00000     0.00011
      2117    22.67734  8961.91454  9700.00000     0.00010
      2118    22.68570  9706.60576 10567.00000     0.00009
      2119    22.69405 10440.91911 11839.00000     0.00008
      2120    22.70241 11142.35416 12415.00000     0.00008
      2121    22.71076 11785.63967 13669.00000     0.00007
      2122    22.71912 12343.82643 14750.00000     0.00007
      2123    22.72748 12790.54268 14803.00000     0.00007
      2124    22.73583 13100.76501 15016.00000     0.00007
      2125    22.74419 13253.73313 14478.00000     0.00007
      2126    22.75254 13235.96289 14028.00000     0.00007
      2127    22.76090 13042.65736 13464.00000     0.00007
      2128    22.76925 12683.43007 13017.00000     0.00008
      2129    22.77761 12178.26766 12198.00000     0.00008
      2130    22.78596 11555.21128 11269.00000     0.00009
      2131    22.79432 10846.73795 10400.00000     0.00010
      2132    22.80268 10085.76184  9456.00000     0.00011
      2133    22.81103  9302.87022  8352.00000     0.00012
      2134    22.81939  8524.52548  7491.00000     0.00013
      2135    22.82774  7771.83205  6806.00000     0.00015
      2136    22.83610  7060.98223  6212.00000     0.00016
      2137    22.84445  6403.60176  5509.00000     0.00018
      2138    22.85281  5807.59906  4968.00000     0.00020
      2139    22.86117  5276.88976  4676.00000     0.00021
      2140    22.86952  4812.08826  4163.00000     0.00024
      2141    22.87788  4411.65099  4041.00000     0.00025
      2142    22.88623  4072.15930  3646.00000     0.00027
      2143    22.89459  3788.83237  3527.00000     0.00028
      2144    22.90294  3556.46846  3439.00000     0.00029
      2145    22.91130  3368.56873  3183.00000     0.00031
      2146    22.91965  3219.06639  3126.00000     0.00032
      2147    22.92801  3102.20916  3116.00000     0.00032
      2148    22.93637  3012.74267  3112.00000     0.00032
      2149    22.94472  2946.12391  2983.00000     0.00034
      2150    22.95308  2898.53944  2991.00000     0.00033
      2151    22.96143  2866.80538  2976.00000     0.00034
      2152    22.96979  2848.71155  3000.00000     0.00033
      2153    22.97814  2842.83523  3003.00000     0.00033
      2154    22.98650  2848.49156  2969.00000     0.00034
      2155    22.99486  2865.76837  3110.00000     0.00032
      2156    23.00321  2895.25449  3078.00000     0.00032
      2157    23.01157  2938.17741  3110.00000     0.00032
      2158    23.01992  2996.41973  3177.00000     0.00031
      2159    23.02828  3072.52989  3349.00000     0.00030
      2160    23.03663  3169.83225  3467.00000     0.00029
      2161    23.04499  3292.64181  3572.00000     0.00028
      2162    23.05334  3445.78504  3728.00000     0.00027
      2163    23.06170  3635.23329  3901.00000     0.00026
      2164    23.07006  3867.96941  4066.00000     0.00025
      2165    23.07841  4151.99227  4257.00000     0.00023
      2166    23.08677  4496.65230  4597.00000     0.00022
      2167    23.09512  4911.80515  5126.00000     0.00020
      2168    23.10348  5407.52510  5458.00000     0.00018
      2169    23.11183  5994.37191  5902.00000     0.00017
      2170    23.12019  6682.38514  6548.00000     0.00015
      2171    23.12855  7480.70810  7327.00000     0.00014
      2172    23.13690  8397.80289  8215.00000     0.00012
      2173    23.14526  9437.09221  9251.00000     0.00011
      2174    23.15361 10599.01590 10110.00000     0.00010
      2175    23.16197 11879.25488 11311.00000     0.00009
      2176    23.17032 13267.73151 12929.00000     0.00008
      2177    23.17868 14748.08856 14458.00000     0.00007
      2178    23.18704 16296.67360 16089.00000     0.00006
      2179    23.19539 17881.90830 17335.00000     0.00006
      2180    23.20375 19465.67823 19531.00000     0.00005
      2181    23.21210 21003.42553 21393.00000     0.00005
      2182    23.22046 22444.76543 23487.00000     0.00004
      2183    23.22881 23733.53735 25548.00000     0.00004
      2184    23.23717 24812.65904 27288.00000     0.00004
      2185    23.24552 25627.04337 28511.00000     0.00004
      2186    23.25388 26127.16765 28939.00000     0.00003
      2187    23.26224 26275.58503 29165.00000     0.00003
      2188    23.27059 26053.07348 28323.00000     0.00004
      2189    23.27895 25460.73598 27008.00000     0.00004
      2190    23.28730 24531.66281 25560.00000     0.00004
      2191    23.29566 23316.41336 24351.00000     0.00004
      2192    23.30401 21879.42146 22564.00000     0.00004
      2193    23.31237 20290.40319 21049.00000     0.00005
      2194    23.32073 18616.75040 19022.00000     0.00005
      2195    23.32908 16919.36343 16977.00000     0.00006
      2196    23.33744 15248.90210 14787.00000     0.00007
      2197    23.34579 13645.13546 12665.00000     0.00008
      2198    23.35415 12137.84804 10803.00000     0.00009
      2199    23.36250 10747.72664  9342.00000     0.00011
      2200    23.37086  9488.51915  7987.00000     0.00013
      2201    23.37921  8365.15137  6962.00000     0.00014
      2202    23.38757  7377.18518  6067.00000     0.00016
      2203    23.39593  6519.89164  5264.00000     0.00019
      2204    23.40428  5785.11424  4514.00000     0.00022
      2205    23.41264  5162.50953  4082.00000     0.00024
      2206    23.42099  4640.73208  3641.00000     0.00027
      2207    23.42935  4206.43049  3260.00000     0.00031
      2208    23.43770  3847.38618  3110.00000     0.00032
      2209    23.44606  3552.08291  2889.00000     0.00035
      2210    23.45442  3310.04769  2753.00000     0.00036
      2211    23.46277  3112.25358  2620.00000     0.00038
      2212    23.47113  2950.68080  2510.00000     0.00040
      2213    23.47948  2818.58690  2335.00000     0.00043
      2214    23.48784  2710.64826  2291.00000     0.00044
      2215    23.49619  2622.64565  2242.00000     0.00045
      2216    23.50455  2551.25945  2219.00000     0.00045
      2217    23.51290  2494.02126  2177.00000     0.00046
      2218    23.52126  2448.87640  2107.00000     0.00047
      2219    23.52962  2414.33178  2133.00000     0.00047
      2220    23.53797  2389.22253  2046.00000     0.00049
      2221    23.54633  2372.59706  2180.00000     0.00046
      2222    23.55468  2363.55278  2148.00000     0.00047
      2223    23.56304  2361.22800  2096.00000     0.00048
      2224    23.57139  2364.67108  2167.00000     0.00046
      2225    23.57975  2372.86191  2039.00000     0.00049
      2226    23.58811  2384.65146  2134.00000     0.00047
      2227    23.59646  2398.72763  2177.00000     0.00046
      2228    23.60482  2413.65357  2163.00000     0.00046
      2229    23.61317  2427.84601  2381.00000     0.00042
      2230    23.62153  2439.62447  2341.00000     0.00043
      2231    23.62988  2447.27068  2320.00000     0.00043
      2232    23.63824  2449.02907  2381.00000     0.00042
      2233    23.64660  2443.43966  2304.00000     0.00043
      2234    23.65495  2429.35200  2335.00000     0.00043
      2235    23.66331  2406.09400  2314.00000     0.00043
      2236    23.67166  2373.65889  2211.00000     0.00045
      2237    23.68002  2332.66628  2211.00000     0.00045
      2238    23.68837  2284.36458  2192.00000     0.00046
      2239    23.69673  2230.53758  2103.00000     0.00048
      2240    23.70508  2173.04859  2192.00000     0.00046
      2241    23.71344  2113.71484  2094.00000     0.00048
      2242    23.72180  2054.17330  1963.00000     0.00051
      2243    23.73015  1995.81243  1917.00000     0.00052
      2244    23.73851  1939.73637  1729.00000     0.00058
      2245    23.74686  1886.76165  1783.00000     0.00056
      2246    23.75522  1837.45036  1683.00000     0.00059
      2247    23.76357  1792.14580  1718.00000     0.00058
      2248    23.77193  1751.00277  1622.00000     0.00062
      2249    23.78029  1714.05036  1611.00000     0.00062
      2250    23.78864  1681.11428  1645.00000     0.00061
      2251    23.79700  1651.96245  1627.00000     0.00061
      2252    23.80535  1626.28981  1552.00000     0.00064
      2253    23.81371  1603.75416  1607.00000     0.00062
      2254    23.82206  1584.00496  1461.00000     0.00068
      2255    23.83042  1566.68488  1496.00000     0.00067
      2256    23.83877  1551.44078  1497.00000     0.00067
      2257    23.84713  1537.96036  1465.00000     0.00068
      2258    23.85549  1525.96410  1465.00000     0.00068
      2259    23.86384  1515.20832  1461.00000     0.00068
      2260    23.87220  1505.49272  1540.00000     0.00065
      2261    23.88055  1496.63915  1427.00000     0.00070
      2262    23.88891  1488.50677  1552.00000     0.00064
      2263    23.89726  1480.97978  1419.00000     0.00070
      2264    23.90562  1473.96669  1401.00000     0.00071
      2265    23.91398  1467.39511  1443.00000     0.00069
      2266    23.92233  1461.20829  1494.00000     0.00067
      2267    23.93069  1455.35873  1443.00000     0.00069
      2268    23.93904  1449.81059  1391.00000     0.00072
      2269    23.94740  1444.53328  1402.00000     0.00071
      2270    23.95575  1439.50173  1448.00000     0.00069
      2271    23.96411  1434.69591  1431.00000     0.00070
      2272    23.97246  1430.09873  1454.00000     0.00069
      2273    23.98082  1425.69610  1494.00000     0.00067
      2274    23.98918  1421.47508  1441.00000     0.00069
      2275    23.99753  1417.42414  1370.00000     0.00073
      2276    24.00589  1413.53339  1443.00000     0.00069
      2277    24.01424  1409.79415  1403.00000     0.00071
      2278    24.02260  1406.19763  1416.00000     0.00071
      2279    24.03095  1402.73695  1395.00000     0.00072
      2280    24.03931  1399.40390  1452.00000     0.00069
      2281    24.04767  1396.19149  1439.00000     0.00069
      2282    24.05602  1393.09299  1366.00000     0.00073
      2283    24.06438  1390.10122  1389.00000     0.00072
      2284    24.07273  1387.20835  1484.00000     0.00067
      2285    24.08109  1384.40477  1407.00000     0.00071
      2286    24.08944  1381.67496  1382.00000     0.00072
      2287    24.09780  1378.98471  1470.00000     0.00068
      2288    24.10615  1376.27144  1399.00000     0.00071
      2289    24.11451  1373.77694  1380.00000     0.00072
      2290    24.12287  1371.54927  1423.00000     0.00070
      2291    24.13122  1369.40991  1407.00000     0.00071
      2292    24.13958  1367.35692  1372.00000     0.00073
      2293    24.14793  1365.38933  1321.00000     0.00076
      2294    24.15629  1363.49884  1403.00000     0.00071
      2295    24.16464  1361.68784  1326.00000     0.00075
      2296    24.17300  1359.95568  1406.00000     0.00071
      2297    24.18136  1358.30149  1366.00000     0.00073
      2298    24.18971  1356.72441  1420.00000     0.00070
      2299    24.19807  1355.22399  1398.00000     0.00072
      2300    24.20642  1353.79979  1391.00000     0.00072
      2301    24.21478  1352.45224  1381.00000     0.00072
      2302    24.22313  1351.18250  1421.00000     0.00070
      2303    24.23149  1349.99370  1459.00000     0.00069
      2304    24.23985  1348.89677  1322.00000     0.00076
      2305    24.24820  1347.94798  1422.00000     0.00070
      2306    24.25656  1346.94358  1441.00000     0.00069
      2307    24.26491  1346.01062  1342.00000     0.00075
      2308    24.27327  1345.14923  1353.00000     0.00074
      2309    24.28162  1344.36033  1329.00000     0.00075
      2310    24.28998  1343.64581  1390.00000     0.00072
      2311    24.29833  1343.00661  1382.00000     0.00072
      2312    24.30669  1342.44418  1349.00000     0.00074
      2313    24.31505  1341.96046  1358.00000     0.00074
      2314    24.32340  1341.55755  1400.00000     0.00071
      2315    24.33176  1341.23870  1325.00000     0.00075
      2316    24.34011  1341.00892  1400.00000     0.00071
      2317    24.34847  1340.87814  1321.00000     0.00076
      2318    24.35682  1340.89260  1401.00000     0.00071
      2319    24.36518  1340.90190  1346.00000     0.00074
      2320    24.37354  1341.00381  1375.00000     0.00073
      2321    24.38189  1341.20237  1401.00000     0.00071
      2322    24.39025  1341.50137  1339.00000     0.00075
      2323    24.39860  1341.90491  1324.00000     0.00076
      2324    24.40696  1342.41795  1303.00000     0.00077
      2325    24.41531  1343.04561  1335.00000     0.00075
      2326    24.42367  1343.79376  1317.00000     0.00076
      2327    24.43202  1344.66991  1400.00000     0.00071
      2328    24.44038  1345.68019  1400.00000     0.00071
      2329    24.44874  1346.83250  1336.00000     0.00075
      2330    24.45709  1348.13549  1377.00000     0.00073
      2331    24.46545  1349.59862  1389.00000     0.00072
      2332    24.47380  1351.23316  1374.00000     0.00073
      2333    24.48216  1353.05129  1395.00000     0.00072
      2334    24.49051  1355.06518  1382.00000     0.00072
      2335    24.49887  1357.28953  1348.00000     0.00074
      2336    24.50723  1359.74064  1410.00000     0.00071
      2337    24.51558  1362.43696  1319.00000     0.00076
      2338    24.52394  1365.40173  1389.00000     0.00072
      2339    24.53229  1368.65792  1385.00000     0.00072
      2340    24.54065  1372.23301  1339.00000     0.00075
      2341    24.54900  1376.15996  1365.00000     0.00073
      2342    24.55736  1380.47762  1391.00000     0.00072
      2343    24.56571  1385.23364  1367.00000     0.00073
      2344    24.57407  1390.48941  1400.00000     0.00071
      2345    24.58243  1396.31247  1390.00000     0.00072
      2346    24.59078  1402.79083  1364.00000     0.00073
      2347    24.59914  1410.03473  1385.00000     0.00072
      2348    24.60749  1418.18311  1325.00000     0.00075
      2349    24.61585  1427.41873  1383.00000     0.00072
      2350    24.62420  1437.96685  1356.00000     0.00074
      2351    24.63256  1450.10538  1348.00000     0.00074
      2352    24.64092  1464.19395  1421.00000     0.00070
      2353    24.64927  1480.69191  1399.00000     0.00071
      2354    24.65763  1500.03437  1455.00000     0.00069
      2355    24.66598  1522.98832  1358.00000     0.00074
      2356    24.67434  1550.32647  1485.00000     0.00067
      2357    24.68269  1582.99024  1484.00000     0.00067
      2358    24.69105  1622.08085  1546.00000     0.00065
      2359    24.69940  1668.85827  1468.00000     0.00068
      2360    24.70776  1724.76582  1576.00000     0.00063
      2361    24.71612  1791.41007  1665.00000     0.00060
      2362    24.72447  1870.36277  1568.00000     0.00064
      2363    24.73283  1963.29751  1756.00000     0.00057
      2364    24.74118  2071.84708  1822.00000     0.00055
      2365    24.74954  2197.50434  1798.00000     0.00056
      2366    24.75789  2341.63371  2033.00000     0.00049
      2367    24.76625  2505.00532  2160.00000     0.00046
      2368    24.77461  2687.81891  2347.00000     0.00043
      2369    24.78296  2889.62066  2673.00000     0.00037
      2370    24.79132  3109.09273  2904.00000     0.00034
      2371    24.79967  3343.93136  3046.00000     0.00033
      2372    24.80803  3590.80493  3419.00000     0.00029
      2373    24.81638  3844.99983  3621.00000     0.00028
      2374    24.82474  4100.81418  4101.00000     0.00024
      2375    24.83310  4351.46423  4345.00000     0.00023
      2376    24.84145  4589.20000  4768.00000     0.00021
      2377    24.84981  4805.37050  5102.00000     0.00020
      2378    24.85816  4990.84099  5384.00000     0.00019
      2379    24.86652  5136.81686  5757.00000     0.00017
      2380    24.87487  5235.12259  5814.00000     0.00017
      2381    24.88323  5279.22306  5826.00000     0.00017
      2382    24.89158  5265.20321  5569.00000     0.00018
      2383    24.89994  5192.13516  5383.00000     0.00019
      2384    24.90830  5063.81097  5022.00000     0.00020
      2385    24.91665  4887.24800  4619.00000     0.00022
      2386    24.92501  4671.84857  4489.00000     0.00022
      2387    24.93336  4428.24405  4351.00000     0.00023
      2388    24.94172  4167.06817  3968.00000     0.00025
      2389    24.95007  3898.14147  3621.00000     0.00028
      2390    24.95843  3629.96173  3272.00000     0.00031
      2391    24.96679  3369.32228  2794.00000     0.00036
      2392    24.97514  3121.47235  2582.00000     0.00039
      2393    24.98350  2890.23030  2347.00000     0.00043
      2394    24.99185  2678.25103  2136.00000     0.00047
      2395    25.00021  2486.94103  1968.00000     0.00051
      2396    25.00856  2316.66150  1766.00000     0.00057
      2397    25.01692  2167.08612  1759.00000     0.00057
      2398    25.02527  2037.27966  1570.00000     0.00064
      2399    25.03363  1925.85965  1524.00000     0.00066
      2400    25.04199  1831.28846  1491.00000     0.00067
      2401    25.05034  1751.55848  1441.00000     0.00069
      2402    25.05870  1684.77081  1455.00000     0.00069
      2403    25.06705  1629.08562  1400.00000     0.00071
      2404    25.07541  1582.77719  1449.00000     0.00069
      2405    25.08376  1544.29861  1424.00000     0.00070
      2406    25.09212  1512.27657  1349.00000     0.00074
      2407    25.10048  1485.47011  1340.00000     0.00075
      2408    25.10883  1462.88017  1293.00000     0.00077
      2409    25.11719  1443.68129  1346.00000     0.00074
      2410    25.12554  1427.20298  1339.00000     0.00075
      2411    25.13390  1412.92081  1372.00000     0.00073
      2412    25.14225  1400.39842  1336.00000     0.00075
      2413    25.15061  1389.29859  1375.00000     0.00073
      2414    25.15896  1379.36427  1267.00000     0.00079
      2415    25.16732  1370.39587  1337.00000     0.00075
      2416    25.17568  1362.23878  1312.00000     0.00076
      2417    25.18403  1354.77724  1334.00000     0.00075
      2418    25.19239  1347.90909  1231.00000     0.00081
      2419    25.20074  1341.55914  1319.00000     0.00076
      2420    25.20910  1335.66665  1321.00000     0.00076
      2421    25.21745  1330.18183  1299.00000     0.00077
      2422    25.22581  1325.06469  1391.00000     0.00072
      2423    25.23417  1320.28020  1282.00000     0.00078
      2424    25.24252  1315.79637  1322.00000     0.00076
      2425    25.25088  1311.58725  1350.00000     0.00074
      2426    25.25923  1307.62998  1242.00000     0.00081
      2427    25.26759  1303.90440  1331.00000     0.00075
      2428    25.27594  1300.39408  1269.00000     0.00079
      2429    25.28430  1297.08146  1368.00000     0.00073
      2430    25.29266  1293.95169  1325.00000     0.00075
      2431    25.30101  1290.99172  1302.00000     0.00077
      2432    25.30937  1288.18968  1333.00000     0.00075
      2433    25.31772  1285.53508  1345.00000     0.00074
      2434    25.32608  1283.01886  1340.00000     0.00075
      2435    25.33443  1280.63098  1287.00000     0.00078
      2436    25.34279  1278.36337  1294.00000     0.00077
      2437    25.35114  1276.20854  1230.00000     0.00081
      2438    25.35950  1274.15933  1348.00000     0.00074
      2439    25.36786  1272.20990  1265.00000     0.00079
      2440    25.37621  1270.35429  1291.00000     0.00077
      2441    25.38457  1268.58685  1303.00000     0.00077
      2442    25.39292  1266.90277  1291.00000     0.00077
      2443    25.40128  1265.29751  1309.00000     0.00076
      2444    25.40963  1263.76695  1295.00000     0.00077
      2445    25.41799  1262.30780  1275.00000     0.00078
      2446    25.42635  1260.91591  1329.00000     0.00075
      2447    25.43470  1259.58796  1353.00000     0.00074
      2448    25.44306  1258.32080  1226.00000     0.00082
      2449    25.45141  1257.11135  1296.00000     0.00077
      2450    25.45977  1255.95674  1326.00000     0.00075
      2451    25.46812  1254.85387  1287.00000     0.00078
      2452    25.47648  1253.79859  1266.00000     0.00079
      2453    25.48483  1252.78499  1312.00000     0.00076
      2454    25.49319  1251.79499  1290.00000     0.00078
      2455    25.50155  1250.83055  1275.00000     0.00078
      2456    25.50990  1249.99743  1232.00000     0.00081
      2457    25.51826  1249.21030  1334.00000     0.00075
      2458    25.52661  1248.46860  1273.00000     0.00079
      2459    25.53497  1247.77177  1291.00000     0.00077
      2460    25.54332  1247.11918  1296.00000     0.00077
      2461    25.55168  1246.51050  1327.00000     0.00075
      2462    25.56004  1245.94588  1305.00000     0.00077
      2463    25.56839  1245.42543  1310.00000     0.00076
      2464    25.57675  1244.95060  1340.00000     0.00075
      2465    25.58510  1244.52551  1328.00000     0.00075
      2466    25.59346  1244.17875  1249.00000     0.00080
      2467    25.60181  1243.81575  1306.00000     0.00077
      2468    25.61017  1243.49436  1212.00000     0.00083
      2469    25.61852  1243.21487  1262.00000     0.00079
      2470    25.62688  1242.97791  1257.00000     0.00080
      2471    25.63524  1242.78392  1345.00000     0.00074
      2472    25.64359  1242.63365  1259.00000     0.00079
      2473    25.65195  1242.52814  1303.00000     0.00077
      2474    25.66030  1242.46830  1287.00000     0.00078
      2475    25.66866  1242.45550  1312.00000     0.00076
      2476    25.67701  1242.49109  1271.00000     0.00079
      2477    25.68537  1242.57649  1296.00000     0.00077
      2478    25.69373  1242.71347  1318.00000     0.00076
      2479    25.70208  1242.90400  1321.00000     0.00076
      2480    25.71044  1243.14988  1261.00000     0.00079
      2481    25.71879  1243.45216  1277.00000     0.00078
      2482    25.72715  1243.82018  1235.00000     0.00081
      2483    25.73550  1244.25264  1299.00000     0.00077
      2484    25.74386  1244.75306  1308.00000     0.00076
      2485    25.75221  1245.32530  1290.00000     0.00078
      2486    25.76057  1245.97426  1320.00000     0.00076
      2487    25.76893  1246.70651  1242.00000     0.00081
      2488    25.77728  1247.51913  1286.00000     0.00078
      2489    25.78564  1248.42342  1248.00000     0.00080
      2490    25.79399  1249.42392  1286.00000     0.00078
      2491    25.80235  1250.52849  1312.00000     0.00076
      2492    25.81070  1251.74598  1324.00000     0.00076
      2493    25.81906  1253.08502  1280.00000     0.00078
      2494    25.82742  1254.55556  1289.00000     0.00078
      2495    25.83577  1256.16949  1370.00000     0.00073
      2496    25.84413  1257.94065  1334.00000     0.00075
      2497    25.85248  1259.88737  1335.00000     0.00075
      2498    25.86084  1262.02527  1295.00000     0.00077
      2499    25.86919  1264.37145  1340.00000     0.00075
      2500    25.87755  1266.95823  1304.00000     0.00077
      2501    25.88591  1269.81910  1325.00000     0.00075
      2502    25.89426  1272.99539  1361.00000     0.00073
      2503    25.90262  1276.54074  1398.00000     0.00072
      2504    25.91097  1280.52151  1300.00000     0.00077
      2505    25.91933  1285.01798  1353.00000     0.00074
      2506    25.92768  1290.13373  1388.00000     0.00072
      2507    25.93604  1295.99850  1387.00000     0.00072
      2508    25.94439  1302.77423  1450.00000     0.00069
      2509    25.95275  1310.67298  1472.00000     0.00068
      2510    25.96111  1319.93753  1421.00000     0.00070
      2511    25.96946  1330.86714  1404.00000     0.00071
      2512    25.97782  1343.82276  1494.00000     0.00067
      2513    25.98617  1359.22999  1606.00000     0.00062
      2514    25.99453  1377.59051  1590.00000     0.00063
      2515    26.00288  1399.49511  1558.00000     0.00064
      2516    26.01124  1425.54953  1574.00000     0.00064
      2517    26.01960  1456.43798  1630.00000     0.00061
      2518    26.02795  1492.88225  1563.00000     0.00064
      2519    26.03631  1535.61708  1598.00000     0.00063
      2520    26.04466  1585.40261  1699.00000     0.00059
      2521    26.05302  1642.88789  1803.00000     0.00055
      2522    26.06137  1708.58089  1785.00000     0.00056
      2523    26.06973  1782.84943  1852.00000     0.00054
      2524    26.07808  1865.82309  1955.00000     0.00051
      2525    26.08644  1957.33262  2036.00000     0.00049
      2526    26.09480  2056.91169  2057.00000     0.00049
      2527    26.10315  2163.52052  2180.00000     0.00046
      2528    26.11151  2275.73438  2272.00000     0.00044
      2529    26.11986  2391.64905  2328.00000     0.00043
      2530    26.12822  2508.86383  2362.00000     0.00042
      2531    26.13657  2624.49361  2386.00000     0.00042
      2532    26.14493  2735.18300  2573.00000     0.00039
      2533    26.15329  2837.31822  2577.00000     0.00039
      2534    26.16164  2927.08287  2759.00000     0.00036
      2535    26.17000  3000.66779  2944.00000     0.00034
      2536    26.17835  3054.58021  2890.00000     0.00035
      2537    26.18671  3085.84631  2880.00000     0.00035
      2538    26.19506  3092.88260  2951.00000     0.00034
      2539    26.20342  3075.55511  2941.00000     0.00034
      2540    26.21177  3035.22214  3045.00000     0.00033
      2541    26.22013  2974.61608  3087.00000     0.00032
      2542    26.22849  2897.44942  2939.00000     0.00034
      2543    26.23684  2807.83068  2907.00000     0.00034
      2544    26.24520  2710.01742  2959.00000     0.00034
      2545    26.25355  2607.67074  2944.00000     0.00034
      2546    26.26191  2503.82385  2798.00000     0.00036
      2547    26.27026  2400.84958  2790.00000     0.00036
      2548    26.27862  2300.51102  2676.00000     0.00037
      2549    26.28698  2204.02010  2537.00000     0.00039
      2550    26.29533  2112.10039  2486.00000     0.00040
      2551    26.30369  2025.18363  2415.00000     0.00041
      2552    26.31204  1943.57829  2346.00000     0.00043
      2553    26.32040  1867.48206  2116.00000     0.00047
      2554    26.32875  1797.08949  2212.00000     0.00045
      2555    26.33711  1732.39962  2098.00000     0.00048
      2556    26.34546  1673.37969  2053.00000     0.00049
      2557    26.35382  1619.92353  1956.00000     0.00051
      2558    26.36218  1571.84553  1888.00000     0.00053
      2559    26.37053  1528.87628  1895.00000     0.00053
      2560    26.37889  1490.69921  1767.00000     0.00057
      2561    26.38724  1456.90795  1735.00000     0.00058
      2562    26.39560  1427.13044  1687.00000     0.00059
      2563    26.40395  1400.99016  1625.00000     0.00062
      2564    26.41231  1378.11514  1586.00000     0.00063
      2565    26.42067  1358.16359  1565.00000     0.00064
      2566    26.42902  1340.80117  1429.00000     0.00070
      2567    26.43738  1325.71633  1486.00000     0.00067
      2568    26.44573  1312.63720  1485.00000     0.00067
      2569    26.45409  1301.29427  1480.00000     0.00068
      2570    26.46244  1291.45150  1415.00000     0.00071
      2571    26.47080  1282.90150  1361.00000     0.00073
      2572    26.47916  1275.45196  1399.00000     0.00071
      2573    26.48751  1268.93929  1322.00000     0.00076
      2574    26.49587  1263.22132  1324.00000     0.00076
      2575    26.50422  1258.17112  1326.00000     0.00075
      2576    26.51258  1253.68551  1386.00000     0.00072
      2577    26.52093  1249.67845  1335.00000     0.00075
      2578    26.52929  1246.07898  1269.00000     0.00079
      2579    26.53764  1242.84791  1302.00000     0.00077
      2580    26.54600  1239.86802  1274.00000     0.00078
      2581    26.55436  1237.13957  1431.00000     0.00070
      2582    26.56271  1234.63068  1324.00000     0.00076
      2583    26.57107  1232.31421  1269.00000     0.00079
      2584    26.57942  1230.16808  1296.00000     0.00077
      2585    26.58778  1228.17487  1248.00000     0.00080
      2586    26.59613  1226.31918  1306.00000     0.00077
      2587    26.60449  1224.58866  1155.00000     0.00087
      2588    26.61285  1222.97346  1242.00000     0.00081
      2589    26.62120  1221.46407  1154.00000     0.00087
      2590    26.62956  1220.05299  1282.00000     0.00078
      2591    26.63791  1218.73366  1228.00000     0.00081
      2592    26.64627  1217.50010  1219.00000     0.00082
      2593    26.65462  1216.34749  1306.00000     0.00077
      2594    26.66298  1215.27155  1181.00000     0.00085
      2595    26.67133  1214.26864  1290.00000     0.00078
      2596    26.67969  1213.33916  1211.00000     0.00083
      2597    26.68805  1212.47144  1222.00000     0.00082
      2598    26.69640  1211.65967  1221.00000     0.00082
      2599    26.70476  1210.90757  1232.00000     0.00081
      2600    26.71311  1210.21265  1194.00000     0.00084
      2601    26.72147  1209.57215  1206.00000     0.00083
      2602    26.72982  1208.98427  1244.00000     0.00080
      2603    26.73818  1208.44729  1265.00000     0.00079
      2604    26.74654  1207.95986  1164.00000     0.00086
      2605    26.75489  1207.52097  1179.00000     0.00085
      2606    26.76325  1207.12942  1275.00000     0.00078
      2607    26.77160  1206.78444  1144.00000     0.00087
      2608    26.77996  1206.48549  1215.00000     0.00082
      2609    26.78831  1206.23173  1150.00000     0.00087
      2610    26.79667  1206.02271  1196.00000     0.00084
      2611    26.80502  1205.85776  1195.00000     0.00084
      2612    26.81338  1205.73590  1195.00000     0.00084
      2613    26.82174  1205.65597  1255.00000     0.00080
      2614    26.83009  1205.61501  1234.00000     0.00081
      2615    26.83845  1205.60545  1258.00000     0.00079
      2616    26.84680  1205.59489  1162.00000     0.00086
      2617    26.85516  1205.60217  1207.00000     0.00083
      2618    26.86351  1205.82278  1215.00000     0.00082
      2619    26.87187  1206.10147  1230.00000     0.00081
      2620    26.88023  1206.44017  1152.00000     0.00087
      2621    26.88858  1206.84151  1293.00000     0.00077
      2622    26.89694  1207.30848  1178.00000     0.00085
      2623    26.90529  1207.84435  1258.00000     0.00079
      2624    26.91365  1208.45309  1156.00000     0.00087
      2625    26.92200  1209.13923  1211.00000     0.00083
      2626    26.93036  1209.90708  1211.00000     0.00083
      2627    26.93871  1210.76204  1227.00000     0.00081
      2628    26.94707  1211.71009  1184.00000     0.00084
      2629    26.95543  1212.75806  1197.00000     0.00084
      2630    26.96378  1213.91450  1237.00000     0.00081
      2631    26.97214  1215.18808  1147.00000     0.00087
      2632    26.98049  1216.58888  1227.00000     0.00081
      2633    26.98885  1218.12911  1219.00000     0.00082
      2634    26.99720  1219.82305  1266.00000     0.00079
      2635    27.00556  1221.68800  1150.00000     0.00087
      2636    27.01392  1223.74665  1176.00000     0.00085
      2637    27.02227  1226.02299  1137.00000     0.00088
      2638    27.03063  1228.54866  1199.00000     0.00083
      2639    27.03898  1231.36304  1243.00000     0.00080
      2640    27.04734  1234.51545  1168.00000     0.00086
      2641    27.05569  1238.07004  1255.00000     0.00080
      2642    27.06405  1242.10677  1263.00000     0.00079
      2643    27.07241  1246.72195  1243.00000     0.00080
      2644    27.08076  1252.03887  1237.00000     0.00081
      2645    27.08912  1258.21055  1225.00000     0.00082
      2646    27.09747  1265.42540  1227.00000     0.00081
      2647    27.10583  1273.92569  1262.00000     0.00079
      2648    27.11418  1283.98350  1290.00000     0.00078
      2649    27.12254  1295.92555  1213.00000     0.00082
      2650    27.13089  1310.13584  1248.00000     0.00080
      2651    27.13925  1327.05425  1367.00000     0.00073
      2652    27.14761  1347.18187  1216.00000     0.00082
      2653    27.15596  1371.09023  1329.00000     0.00075
      2654    27.16432  1399.33101  1369.00000     0.00073
      2655    27.17267  1432.50044  1365.00000     0.00073
      2656    27.18103  1471.18850  1450.00000     0.00069
      2657    27.18938  1515.94765  1373.00000     0.00073
      2658    27.19774  1567.29483  1493.00000     0.00067
      2659    27.20610  1625.58019  1528.00000     0.00065
      2660    27.21445  1690.95591  1556.00000     0.00064
      2661    27.22281  1763.37882  1678.00000     0.00060
      2662    27.23116  1842.52820  1696.00000     0.00059
      2663    27.23952  1927.75590  1892.00000     0.00053
      2664    27.24787  2018.07930  1921.00000     0.00052
      2665    27.25623  2112.01004  2112.00000     0.00047
      2666    27.26458  2207.69564  2196.00000     0.00046
      2667    27.27294  2302.87412  2304.00000     0.00043
      2668    27.28130  2394.89702  2433.00000     0.00041
      2669    27.28965  2480.75382  2500.00000     0.00040
      2670    27.29801  2557.14939  2622.00000     0.00038
      2671    27.30636  2620.81935  2747.00000     0.00036
      2672    27.31472  2668.58995  2662.00000     0.00038
      2673    27.32307  2697.71298  2841.00000     0.00035
      2674    27.33143  2706.20696  2832.00000     0.00035
      2675    27.33979  2693.03213  2826.00000     0.00035
      2676    27.34814  2658.72127  2589.00000     0.00039
      2677    27.35650  2605.11132  2585.00000     0.00039
      2678    27.36485  2535.05881  2412.00000     0.00041
      2679    27.37321  2452.11101  2433.00000     0.00041
      2680    27.38156  2360.04898  2315.00000     0.00043
      2681    27.38992  2262.45230  2179.00000     0.00046
      2682    27.39827  2163.09832  2109.00000     0.00047
      2683    27.40663  2064.52362  2014.00000     0.00050
      2684    27.41499  1968.98228  1846.00000     0.00054
      2685    27.42334  1878.20894  1813.00000     0.00055
      2686    27.43170  1793.49400  1629.00000     0.00061
      2687    27.44005  1715.68639  1576.00000     0.00063
      2688    27.44841  1645.20994  1598.00000     0.00063
      2689    27.45676  1582.21142  1497.00000     0.00067
      2690    27.46512  1526.58139  1416.00000     0.00071
      2691    27.47348  1478.00910  1249.00000     0.00080
      2692    27.48183  1436.09750  1312.00000     0.00076
      2693    27.49019  1400.18052  1271.00000     0.00079
      2694    27.49854  1369.64269  1264.00000     0.00079
      2695    27.50690  1343.84382  1282.00000     0.00078
      2696    27.51525  1322.14867  1242.00000     0.00081
      2697    27.52361  1303.96143  1211.00000     0.00083
      2698    27.53197  1288.74124  1175.00000     0.00085
      2699    27.54032  1275.96769  1201.00000     0.00083
      2700    27.54868  1265.21147  1148.00000     0.00087
      2701    27.55703  1256.10596  1211.00000     0.00083
      2702    27.56539  1248.34383  1172.00000     0.00085
      2703    27.57374  1241.67699  1166.00000     0.00086
      2704    27.58210  1235.89554  1180.00000     0.00085
      2705    27.59045  1230.83068  1233.00000     0.00081
      2706    27.59881  1226.35191  1165.00000     0.00086
      2707    27.60717  1222.35627  1260.00000     0.00079
      2708    27.61552  1218.76291  1225.00000     0.00082
      2709    27.62388  1215.51118  1249.00000     0.00080
      2710    27.63223  1212.54782  1188.00000     0.00084
      2711    27.64059  1209.83355  1190.00000     0.00084
      2712    27.64894  1207.33719  1171.00000     0.00085
      2713    27.65730  1205.03362  1170.00000     0.00085
      2714    27.66566  1202.90286  1180.00000     0.00085
      2715    27.67401  1200.92822  1202.00000     0.00083
      2716    27.68237  1199.09432  1156.00000     0.00087
      2717    27.69072  1197.38930  1222.00000     0.00082
      2718    27.69908  1195.80376  1121.00000     0.00089
      2719    27.70743  1194.32963  1222.00000     0.00082
      2720    27.71579  1192.96004  1209.00000     0.00083
      2721    27.72414  1191.68812  1220.00000     0.00082
      2722    27.73250  1190.50873  1217.00000     0.00082
      2723    27.74086  1189.41948  1229.00000     0.00081
      2724    27.74921  1188.42605  1248.00000     0.00080
      2725    27.75757  1187.54109  1258.00000     0.00079
      2726    27.76592  1186.70201  1238.00000     0.00081
      2727    27.77428  1185.85411  1281.00000     0.00078
      2728    27.78263  1185.06243  1194.00000     0.00084
      2729    27.79099  1184.32354  1237.00000     0.00081
      2730    27.79935  1183.63453  1246.00000     0.00080
      2731    27.80770  1182.99321  1199.00000     0.00083
      2732    27.81606  1182.39775  1236.00000     0.00081
      2733    27.82441  1181.84671  1274.00000     0.00078
      2734    27.83277  1181.33924  1307.00000     0.00077
      2735    27.84112  1180.87477  1226.00000     0.00082
      2736    27.84948  1180.45248  1310.00000     0.00076
      2737    27.85783  1180.07091  1325.00000     0.00075
      2738    27.86619  1179.72348  1269.00000     0.00079
      2739    27.87455  1179.40579  1296.00000     0.00077
      2740    27.88290  1179.17028  1308.00000     0.00076
      2741    27.89126  1178.97724  1365.00000     0.00073
      2742    27.89961  1178.82546  1357.00000     0.00074
      2743    27.90797  1178.71339  1334.00000     0.00075
      2744    27.91632  1178.63876  1267.00000     0.00079
      2745    27.92468  1178.59926  1324.00000     0.00076
      2746    27.93304  1178.59225  1297.00000     0.00077
      2747    27.94139  1178.61494  1371.00000     0.00073
      2748    27.94975  1178.66481  1298.00000     0.00077
      2749    27.95810  1178.73905  1290.00000     0.00078
      2750    27.96646  1178.83532  1279.00000     0.00078
      2751    27.97481  1178.95215  1318.00000     0.00076
      2752    27.98317  1179.08890  1323.00000     0.00076
      2753    27.99152  1179.24669  1238.00000     0.00081
      2754    27.99988  1179.42821  1376.00000     0.00073
      2755    28.00824  1179.63679  1376.00000     0.00073
      2756    28.01659  1179.87684  1303.00000     0.00077
      2757    28.02495  1180.15332  1314.00000     0.00076
      2758    28.03330  1180.47155  1290.00000     0.00078
      2759    28.04166  1180.83731  1305.00000     0.00077
      2760    28.05001  1181.25664  1274.00000     0.00078
      2761    28.05837  1181.74117  1201.00000     0.00083
      2762    28.06673  1182.28064  1290.00000     0.00078
      2763    28.07508  1182.87012  1226.00000     0.00082
      2764    28.08344  1183.52712  1246.00000     0.00080
      2765    28.09179  1184.25624  1210.00000     0.00083
      2766    28.10015  1185.06127  1185.00000     0.00084
      2767    28.10850  1185.94647  1215.00000     0.00082
      2768    28.11686  1186.91650  1206.00000     0.00083
      2769    28.12522  1187.97641  1294.00000     0.00077
      2770    28.13357  1189.13192  1232.00000     0.00081
      2771    28.14193  1190.38975  1250.00000     0.00080
      2772    28.15028  1191.75619  1181.00000     0.00085
      2773    28.15864  1193.23916  1199.00000     0.00083
      2774    28.16699  1194.84778  1216.00000     0.00082
      2775    28.17535  1196.59262  1188.00000     0.00084
      2776    28.18370  1198.48634  1195.00000     0.00084
      2777    28.19206  1200.54302  1207.00000     0.00083
      2778    28.20042  1202.77934  1164.00000     0.00086
      2779    28.20877  1205.21612  1207.00000     0.00083
      2780    28.21713  1207.87871  1189.00000     0.00084
      2781    28.22548  1210.79840  1236.00000     0.00081
      2782    28.23384  1214.01650  1215.00000     0.00082
      2783    28.24219  1217.57947  1236.00000     0.00081
      2784    28.25055  1221.54740  1232.00000     0.00081
      2785    28.25891  1225.99594  1244.00000     0.00080
      2786    28.26726  1231.01987  1204.00000     0.00083
      2787    28.27562  1236.73959  1201.00000     0.00083
      2788    28.28397  1243.30674  1127.00000     0.00089
      2789    28.29233  1250.89485  1182.00000     0.00085
      2790    28.30068  1259.70960  1251.00000     0.00080
      2791    28.30904  1269.98665  1293.00000     0.00077
      2792    28.31739  1282.27610  1272.00000     0.00079
      2793    28.32575  1296.81975  1276.00000     0.00078
      2794    28.33411  1314.06124  1259.00000     0.00079
      2795    28.34246  1334.49330  1289.00000     0.00078
      2796    28.35082  1358.67279  1312.00000     0.00076
      2797    28.35917  1387.20310  1364.00000     0.00073
      2798    28.36753  1420.72227  1383.00000     0.00072
      2799    28.37588  1459.92608  1396.00000     0.00072
      2800    28.38424  1505.40271  1410.00000     0.00071
      2801    28.39260  1557.71941  1461.00000     0.00068
      2802    28.40095  1617.35258  1476.00000     0.00068
      2803    28.40931  1684.64183  1665.00000     0.00060
      2804    28.41766  1759.73842  1632.00000     0.00061
      2805    28.42602  1842.48449  1757.00000     0.00057
      2806    28.43437  1932.42854  1762.00000     0.00057
      2807    28.44273  2028.76465  1861.00000     0.00054
      2808    28.45108  2130.27911  2033.00000     0.00049
      2809    28.45944  2235.31708  2008.00000     0.00050
      2810    28.46780  2341.76145  2189.00000     0.00046
      2811    28.47615  2447.01003  2388.00000     0.00042
      2812    28.48451  2548.06827  2489.00000     0.00040
      2813    28.49286  2641.60134  2600.00000     0.00038
      2814    28.50122  2724.04532  2766.00000     0.00036
      2815    28.50957  2791.77373  2761.00000     0.00036
      2816    28.51793  2841.21260  2873.00000     0.00035
      2817    28.52629  2869.63552  2893.00000     0.00035
      2818    28.53464  2875.13491  2816.00000     0.00036
      2819    28.54300  2857.03653  2763.00000     0.00036
      2820    28.55135  2816.08559  2721.00000     0.00037
      2821    28.55971  2754.36360  2497.00000     0.00040
      2822    28.56806  2675.07683  2465.00000     0.00041
      2823    28.57642  2582.28045  2387.00000     0.00042
      2824    28.58477  2480.08180  2318.00000     0.00043
      2825    28.59313  2372.40936  2174.00000     0.00046
      2826    28.60149  2262.76977  2048.00000     0.00049
      2827    28.60984  2154.14322  2005.00000     0.00050
      2828    28.61820  2048.93761  1937.00000     0.00052
      2829    28.62655  1948.97400  1832.00000     0.00055
      2830    28.63491  1855.57665  1667.00000     0.00060
      2831    28.64326  1769.62653  1616.00000     0.00062
      2832    28.65162  1691.62199  1560.00000     0.00064
      2833    28.65998  1621.79645  1559.00000     0.00064
      2834    28.66833  1559.96920  1411.00000     0.00071
      2835    28.67669  1505.81048  1391.00000     0.00072
      2836    28.68504  1458.83403  1339.00000     0.00075
      2837    28.69340  1418.44567  1345.00000     0.00074
      2838    28.70175  1383.99764  1280.00000     0.00078
      2839    28.71011  1354.81493  1236.00000     0.00081
      2840    28.71847  1330.17897  1258.00000     0.00079
      2841    28.72682  1309.44305  1275.00000     0.00078
      2842    28.73518  1292.00986  1238.00000     0.00081
      2843    28.74353  1277.34322  1217.00000     0.00082
      2844    28.75189  1264.98146  1229.00000     0.00081
      2845    28.76024  1254.50830  1242.00000     0.00081
      2846    28.76860  1245.57438  1255.00000     0.00080
      2847    28.77695  1237.89615  1201.00000     0.00083
      2848    28.78531  1231.24150  1171.00000     0.00085
      2849    28.79367  1225.42249  1198.00000     0.00083
      2850    28.80202  1220.29361  1255.00000     0.00080
      2851    28.81038  1215.72850  1249.00000     0.00080
      2852    28.81873  1211.63301  1195.00000     0.00084
      2853    28.82709  1207.93299  1193.00000     0.00084
      2854    28.83544  1204.56988  1162.00000     0.00086
      2855    28.84380  1201.49784  1309.00000     0.00076
      2856    28.85216  1198.68010  1160.00000     0.00086
      2857    28.86051  1196.08484  1175.00000     0.00085
      2858    28.86887  1193.68748  1150.00000     0.00087
      2859    28.87722  1191.46744  1128.00000     0.00089
      2860    28.88558  1189.40712  1172.00000     0.00085
      2861    28.89393  1187.49109  1143.00000     0.00087
      2862    28.90229  1185.70069  1189.00000     0.00084
      2863    28.91064  1184.00441  1196.00000     0.00084
      2864    28.91900  1182.48335  1216.00000     0.00082
      2865    28.92736  1181.07021  1201.00000     0.00083
      2866    28.93571  1179.75778  1184.00000     0.00084
      2867    28.94407  1178.54038  1197.00000     0.00084
      2868    28.95242  1177.41144  1144.00000     0.00087
      2869    28.96078  1176.36586  1141.00000     0.00088
      2870    28.96913  1175.39909  1171.00000     0.00085
      2871    28.97749  1174.50710  1213.00000     0.00082
      2872    28.98585  1173.68642  1198.00000     0.00083
      2873    28.99420  1172.93401  1224.00000     0.00082
      2874    29.00256  1172.24663  1150.00000     0.00087
      2875    29.01091  1171.62180  1197.00000     0.00084
      2876    29.01927  1171.05736  1149.00000     0.00087
      2877    29.02762  1170.55102  1216.00000     0.00082
      2878    29.03598  1170.10104  1184.00000     0.00084
      2879    29.04433  1169.70596  1186.00000     0.00084
      2880    29.05269  1169.36444  1148.00000     0.00087
      2881    29.06105  1169.07560  1158.00000     0.00086
      2882    29.06940  1168.83874  1163.00000     0.00086
      2883    29.07776  1168.65336  1143.00000     0.00087
      2884    29.08611  1168.51943  1209.00000     0.00083
      2885    29.09447  1168.43659  1175.00000     0.00085
      2886    29.10282  1168.40467  1123.00000     0.00089
      2887    29.11118  1168.42375  1183.00000     0.00085
      2888    29.11954  1168.49344  1160.00000     0.00086
      2889    29.12789  1168.61208  1162.00000     0.00086
      2890    29.13625  1168.77352  1219.00000     0.00082
      2891    29.14460  1168.95056  1188.00000     0.00084
      2892    29.15296  1169.23600  1120.00000     0.00089
      2893    29.16131  1169.64450  1191.00000     0.00084
      2894    29.16967  1170.13073  1182.00000     0.00085
      2895    29.17803  1170.68297  1183.00000     0.00085
      2896    29.18638  1171.31811  1188.00000     0.00084
      2897    29.19474  1172.04299  1205.00000     0.00083
      2898    29.20309  1172.86673  1221.00000     0.00082
      2899    29.21145  1173.80043  1190.00000     0.00084
      2900    29.21980  1174.85782  1200.00000     0.00083
      2901    29.22816  1176.05652  1170.00000     0.00085
      2902    29.23651  1177.41855  1134.00000     0.00088
      2903    29.24487  1178.97043  1200.00000     0.00083
      2904    29.25323  1180.74669  1245.00000     0.00080
      2905    29.26158  1182.78889  1191.00000     0.00084
      2906    29.26994  1185.14895  1179.00000     0.00085
      2907    29.27829  1187.89229  1129.00000     0.00089
      2908    29.28665  1191.09626  1225.00000     0.00082
      2909    29.29500  1194.85351  1214.00000     0.00082
      2910    29.30336  1199.27502  1247.00000     0.00080
      2911    29.31172  1204.48782  1207.00000     0.00083
      2912    29.32007  1210.63894  1216.00000     0.00082
      2913    29.32843  1217.90209  1224.00000     0.00082
      2914    29.33678  1226.45447  1214.00000     0.00082
      2915    29.34514  1236.49500  1222.00000     0.00082
      2916    29.35349  1248.22701  1217.00000     0.00082
      2917    29.36185  1261.85575  1240.00000     0.00081
      2918    29.37020  1277.58470  1256.00000     0.00080
      2919    29.37856  1295.60986  1300.00000     0.00077
      2920    29.38692  1316.05329  1258.00000     0.00079
      2921    29.39527  1339.02283  1305.00000     0.00077
      2922    29.40363  1364.55412  1269.00000     0.00079
      2923    29.41198  1392.60740  1307.00000     0.00077
      2924    29.42034  1423.04994  1361.00000     0.00073
      2925    29.42869  1455.62351  1451.00000     0.00069
      2926    29.43705  1489.93751  1407.00000     0.00071
      2927    29.44541  1525.46916  1483.00000     0.00067
      2928    29.45376  1561.55675  1410.00000     0.00071
      2929    29.46212  1597.39974  1511.00000     0.00066
      2930    29.47047  1632.05870  1536.00000     0.00065
      2931    29.47883  1664.49709  1571.00000     0.00064
      2932    29.48718  1693.60816  1514.00000     0.00066
      2933    29.49554  1718.30105  1664.00000     0.00060
      2934    29.50389  1737.56011  1680.00000     0.00060
      2935    29.51225  1750.53147  1711.00000     0.00058
      2936    29.52061  1756.60261  1651.00000     0.00061
      2937    29.52896  1755.61766  1730.00000     0.00058
      2938    29.53732  1747.78623  1743.00000     0.00057
      2939    29.54567  1733.74077  1669.00000     0.00060
      2940    29.55403  1714.44118  1718.00000     0.00058
      2941    29.56238  1691.05112  1769.00000     0.00057
      2942    29.57074  1664.84718  1780.00000     0.00056
      2943    29.57910  1637.07520  1748.00000     0.00057
      2944    29.58745  1608.81451  1748.00000     0.00057
      2945    29.59581  1580.95851  1820.00000     0.00055
      2946    29.60416  1554.19218  1848.00000     0.00054
      2947    29.61252  1529.00482  1845.00000     0.00054
      2948    29.62087  1505.67591  1966.00000     0.00051
      2949    29.62923  1484.31242  1857.00000     0.00054
      2950    29.63758  1464.86563  1933.00000     0.00052
      2951    29.64594  1447.16146  1877.00000     0.00053
      2952    29.65430  1430.91236  1912.00000     0.00052
      2953    29.66265  1416.01689  1923.00000     0.00052
      2954    29.67101  1402.18212  1863.00000     0.00054
      2955    29.67936  1389.06169  1844.00000     0.00054
      2956    29.68772  1376.48107  1820.00000     0.00055
      2957    29.69607  1364.35547  1797.00000     0.00056
      2958    29.70443  1352.69365  1774.00000     0.00056
      2959    29.71279  1341.57166  1674.00000     0.00060
      2960    29.72114  1331.11048  1628.00000     0.00061
      2961    29.72950  1321.47305  1628.00000     0.00061
      2962    29.73785  1312.83028  1632.00000     0.00061
      2963    29.74621  1305.34781  1447.00000     0.00069
      2964    29.75456  1299.19645  1536.00000     0.00065
      2965    29.76292  1294.54384  1450.00000     0.00069
      2966    29.77128  1291.55941  1477.00000     0.00068
      2967    29.77963  1290.41903  1389.00000     0.00072
      2968    29.78799  1291.30719  1410.00000     0.00071
      2969    29.79634  1294.39998  1368.00000     0.00073
      2970    29.80470  1299.88375  1350.00000     0.00074
      2971    29.81305  1307.94556  1369.00000     0.00073
      2972    29.82141  1318.75523  1364.00000     0.00073
      2973    29.82976  1332.49011  1401.00000     0.00071
      2974    29.83812  1349.27411  1374.00000     0.00073
      2975    29.84648  1369.19307  1360.00000     0.00074
      2976    29.85483  1392.28593  1330.00000     0.00075
      2977    29.86319  1418.51936  1414.00000     0.00071
      2978    29.87154  1447.77286  1414.00000     0.00071
      2979    29.87990  1479.83596  1427.00000     0.00070
      2980    29.88825  1514.33142  1491.00000     0.00067
      2981    29.89661  1550.77459  1508.00000     0.00066
      2982    29.90497  1588.52800  1449.00000     0.00069
      2983    29.91332  1626.80410  1497.00000     0.00067
      2984    29.92168  1664.65801  1549.00000     0.00065
      2985    29.93003  1700.99963  1597.00000     0.00063
      2986    29.93839  1734.65338  1616.00000     0.00062
      2987    29.94674  1764.38080  1622.00000     0.00062
      2988    29.95510  1788.95597  1743.00000     0.00057
      2989    29.96345  1807.26999  1640.00000     0.00061
      2990    29.97181  1818.37274  1661.00000     0.00060
      2991    29.98017  1821.81088  1721.00000     0.00058
      2992    29.98852  1817.58216  1774.00000     0.00056
      2993    29.99688  1806.13642  1706.00000     0.00059
      2994    30.00523  1788.20615  1586.00000     0.00063
      2995    30.01359  1765.14999  1529.00000     0.00065
      2996    30.02194  1738.35766  1557.00000     0.00064
      2997    30.03030  1709.28563  1510.00000     0.00066
      2998    30.03866  1679.23091  1510.00000     0.00066
      2999    30.04701  1649.30161  1504.00000     0.00066
      3000    30.05537  1620.38330  1458.00000     0.00069
      3001    30.06372  1593.13930  1423.00000     0.00070
      3002    30.07208  1568.00221  1416.00000     0.00071
      3003    30.08043  1545.19093  1459.00000     0.00069
      3004    30.08879  1524.74913  1381.00000     0.00072
      3005    30.09714  1506.56274  1396.00000     0.00072
      3006    30.10550  1490.38005  1447.00000     0.00069
      3007    30.11386  1475.89576  1372.00000     0.00073
      3008    30.12221  1462.69543  1336.00000     0.00075
      3009    30.13057  1450.38589  1464.00000     0.00068
      3010    30.13892  1438.63003  1275.00000     0.00078
      3011    30.14728  1427.09381  1337.00000     0.00075
      3012    30.15563  1415.65438  1382.00000     0.00072
      3013    30.16399  1404.30280  1318.00000     0.00076
      3014    30.17235  1393.10959  1386.00000     0.00072
      3015    30.18070  1382.24195  1366.00000     0.00073
      3016    30.18906  1371.91826  1341.00000     0.00075
      3017    30.19741  1362.37751  1374.00000     0.00073
      3018    30.20577  1353.87516  1277.00000     0.00078
      3019    30.21412  1346.65314  1298.00000     0.00077
      3020    30.22248  1340.94677  1296.00000     0.00077
      3021    30.23083  1336.99119  1289.00000     0.00078
      3022    30.23919  1334.95871  1219.00000     0.00082
      3023    30.24755  1335.01138  1295.00000     0.00077
      3024    30.25590  1338.13651  1306.00000     0.00077
      3025    30.26426  1344.08911  1402.00000     0.00071
      3026    30.27261  1353.14816  1262.00000     0.00079
      3027    30.28097  1365.60812  1390.00000     0.00072
      3028    30.28932  1381.71784  1354.00000     0.00074
      3029    30.29768  1401.73139  1355.00000     0.00074
      3030    30.30604  1425.85850  1353.00000     0.00074
      3031    30.31439  1454.26417  1437.00000     0.00070
      3032    30.32275  1487.06546  1435.00000     0.00070
      3033    30.33110  1524.25652  1464.00000     0.00068
      3034    30.33946  1565.69905  1559.00000     0.00064
      3035    30.34781  1611.13235  1527.00000     0.00065
      3036    30.35617  1660.08777  1562.00000     0.00064
      3037    30.36453  1711.94795  1702.00000     0.00059
      3038    30.37288  1765.87524  1616.00000     0.00062
      3039    30.38124  1820.76841  1644.00000     0.00061
      3040    30.38959  1875.32523  1801.00000     0.00056
      3041    30.39795  1928.03031  1922.00000     0.00052
      3042    30.40630  1977.18581  1854.00000     0.00054
      3043    30.41466  2020.94561  1975.00000     0.00051
      3044    30.42301  2057.40090  1971.00000     0.00051
      3045    30.43137  2084.83362  2114.00000     0.00047
      3046    30.43973  2101.75596  2085.00000     0.00048
      3047    30.44808  2107.13385  2072.00000     0.00048
      3048    30.45644  2100.55372  2066.00000     0.00048
      3049    30.46479  2082.24039  2032.00000     0.00049
      3050    30.47315  2053.26104  1981.00000     0.00050
      3051    30.48150  2015.23419  1999.00000     0.00050
      3052    30.48986  1970.09284  1958.00000     0.00051
      3053    30.49822  1919.89487  1911.00000     0.00052
      3054    30.50657  1866.63264  1842.00000     0.00054
      3055    30.51493  1812.10889  1855.00000     0.00054
      3056    30.52328  1757.88468  1692.00000     0.00059
      3057    30.53164  1705.21204  1707.00000     0.00059
      3058    30.53999  1655.07151  1700.00000     0.00059
      3059    30.54835  1608.19462  1679.00000     0.00060
      3060    30.55670  1565.10852  1658.00000     0.00060
      3061    30.56506  1526.13423  1551.00000     0.00064
      3062    30.57342  1491.39340  1565.00000     0.00064
      3063    30.58177  1460.88792  1538.00000     0.00065
      3064    30.59013  1434.50467  1582.00000     0.00063
      3065    30.59848  1412.04219  1476.00000     0.00068
      3066    30.60684  1393.26089  1424.00000     0.00070
      3067    30.61519  1377.82582  1398.00000     0.00072
      3068    30.62355  1365.39926  1351.00000     0.00074
      3069    30.63191  1355.64630  1389.00000     0.00072
      3070    30.64026  1348.24195  1382.00000     0.00072
      3071    30.64862  1342.88731  1414.00000     0.00071
      3072    30.65697  1339.32027  1407.00000     0.00071
      3073    30.66533  1337.29444  1400.00000     0.00071
      3074    30.67368  1336.62554  1401.00000     0.00071
      3075    30.68204  1337.16416  1436.00000     0.00070
      3076    30.69039  1338.83494  1432.00000     0.00070
      3077    30.69875  1341.61190  1433.00000     0.00070
      3078    30.70711  1345.54055  1341.00000     0.00075
      3079    30.71546  1350.67784  1418.00000     0.00071
      3080    30.72382  1357.15229  1405.00000     0.00071
      3081    30.73217  1365.13424  1369.00000     0.00073
      3082    30.74053  1374.83739  1501.00000     0.00067
      3083    30.74888  1386.52692  1478.00000     0.00068
      3084    30.75724  1400.48751  1530.00000     0.00065
      3085    30.76560  1417.03391  1537.00000     0.00065
      3086    30.77395  1436.50963  1467.00000     0.00068
      3087    30.78231  1459.27220  1547.00000     0.00065
      3088    30.79066  1485.68415  1554.00000     0.00064
      3089    30.79902  1516.12601  1607.00000     0.00062
      3090    30.80737  1550.89595  1646.00000     0.00061
      3091    30.81573  1590.26224  1686.00000     0.00059
      3092    30.82409  1634.38135  1651.00000     0.00061
      3093    30.83244  1683.34800  1741.00000     0.00057
      3094    30.84080  1737.11344  1829.00000     0.00055
      3095    30.84915  1795.50170  1883.00000     0.00053
      3096    30.85751  1858.06782  2041.00000     0.00049
      3097    30.86586  1924.19986  2037.00000     0.00049
      3098    30.87422  1993.05123  2135.00000     0.00047
      3099    30.88257  2063.53792  2164.00000     0.00046
      3100    30.89093  2134.33457  2237.00000     0.00045
      3101    30.89929  2203.85905  2317.00000     0.00043
      3102    30.90764  2270.37815  2383.00000     0.00042
      3103    30.91600  2332.02786  2558.00000     0.00039
      3104    30.92435  2386.92041  2528.00000     0.00040
      3105    30.93271  2433.29796  2730.00000     0.00037
      3106    30.94106  2469.67402  2706.00000     0.00037
      3107    30.94942  2495.09558  2650.00000     0.00038
      3108    30.95778  2509.50835  2657.00000     0.00038
      3109    30.96613  2513.61228  2701.00000     0.00037
      3110    30.97449  2509.00416  2681.00000     0.00037
      3111    30.98284  2498.04884  2720.00000     0.00037
      3112    30.99120  2483.63727  2565.00000     0.00039
      3113    30.99955  2469.10507  2730.00000     0.00037
      3114    31.00791  2457.71629  2808.00000     0.00036
      3115    31.01626  2452.77609  2650.00000     0.00038
      3116    31.02462  2457.42597  2717.00000     0.00037
      3117    31.03298  2474.61142  2629.00000     0.00038
      3118    31.04133  2507.08845  2785.00000     0.00036
      3119    31.04969  2557.45617  2734.00000     0.00037
      3120    31.05804  2627.90598  2822.00000     0.00035
      3121    31.06640  2720.34833  2855.00000     0.00035
      3122    31.07475  2836.38921  3024.00000     0.00033
      3123    31.08311  2977.24777  3040.00000     0.00033
      3124    31.09147  3143.70672  3032.00000     0.00033
      3125    31.09982  3336.01635  3327.00000     0.00030
      3126    31.10818  3553.51460  3524.00000     0.00028
      3127    31.11653  3794.89287  3689.00000     0.00027
      3128    31.12489  4058.08272  3894.00000     0.00026
      3129    31.13324  4340.11327  4240.00000     0.00024
      3130    31.14160  4636.96622  4317.00000     0.00023
      3131    31.14995  4943.47839  4525.00000     0.00022
      3132    31.15831  5253.37207  4968.00000     0.00020
      3133    31.16667  5559.66647  5200.00000     0.00019
      3134    31.17502  5854.55089  5541.00000     0.00018
      3135    31.18338  6129.87728  5729.00000     0.00017
      3136    31.19173  6377.02101  6079.00000     0.00016
      3137    31.20009  6588.77891  6266.00000     0.00016
      3138    31.20844  6759.37853  6420.00000     0.00016
      3139    31.21680  6885.19280  6314.00000     0.00016
      3140    31.22516  6965.17368  6385.00000     0.00016
      3141    31.23351  7000.67949  6537.00000     0.00015
      3142    31.24187  6994.87383  6751.00000     0.00015
      3143    31.25022  6952.53975  6825.00000     0.00015
      3144    31.25858  6878.11838  6977.00000     0.00014
      3145    31.26693  6775.34007  7010.00000     0.00014
      3146    31.27529  6646.83914  7012.00000     0.00014
      3147    31.28364  6493.93218  6882.00000     0.00015
      3148    31.29200  6317.64713  6764.00000     0.00015
      3149    31.30036  6118.61627  6368.00000     0.00016
      3150    31.30871  5897.91975  5969.00000     0.00017
      3151    31.31707  5657.60885  5650.00000     0.00018
      3152    31.32542  5400.97703  5307.00000     0.00019
      3153    31.33378  5132.42162  5039.00000     0.00020
      3154    31.34213  4857.33551  4899.00000     0.00020
      3155    31.35049  4581.15401  4691.00000     0.00021
      3156    31.35885  4308.98901  4424.00000     0.00023
      3157    31.36720  4045.24340  4183.00000     0.00024
      3158    31.37556  3793.46935  3838.00000     0.00026
      3159    31.38391  3556.29557  3643.00000     0.00027
      3160    31.39227  3335.31120  3346.00000     0.00030
      3161    31.40062  3131.42523  3264.00000     0.00031
      3162    31.40898  2944.94870  2939.00000     0.00034
      3163    31.41734  2775.73390  2831.00000     0.00035
      3164    31.42569  2623.35861  2653.00000     0.00038
      3165    31.43405  2487.14920  2475.00000     0.00040
      3166    31.44240  2366.15340  2331.00000     0.00043
      3167    31.45076  2259.45246  2243.00000     0.00045
      3168    31.45911  2166.12187  2163.00000     0.00046
      3169    31.46747  2085.18703  2154.00000     0.00046
      3170    31.47582  2015.59581  2000.00000     0.00050
      3171    31.48418  1956.40895  1954.00000     0.00051
      3172    31.49254  1906.55179  2016.00000     0.00050
      3173    31.50089  1865.01735  1879.00000     0.00053
      3174    31.50925  1830.79573  1901.00000     0.00053
      3175    31.51760  1802.90975  1748.00000     0.00057
      3176    31.52596  1780.40966  1756.00000     0.00057
      3177    31.53431  1762.35824  1723.00000     0.00058
      3178    31.54267  1747.82724  1572.00000     0.00064
      3179    31.55103  1735.93642  1654.00000     0.00060
      3180    31.55938  1725.86599  1658.00000     0.00060
      3181    31.56774  1716.80625  1590.00000     0.00063
      3182    31.57609  1708.06414  1570.00000     0.00064
      3183    31.58445  1699.09018  1540.00000     0.00065
      3184    31.59280  1689.44854  1603.00000     0.00062
      3185    31.60116  1678.95660  1560.00000     0.00064
      3186    31.60951  1667.63155  1598.00000     0.00063
      3187    31.61787  1655.70238  1538.00000     0.00065
      3188    31.62623  1643.57970  1566.00000     0.00064
      3189    31.63458  1631.80746  1605.00000     0.00062
      3190    31.64294  1621.00065  1600.00000     0.00063
      3191    31.65129  1611.82403  1623.00000     0.00062
      3192    31.65965  1604.94016  1594.00000     0.00063
      3193    31.66800  1600.99811  1639.00000     0.00061
      3194    31.67636  1600.64583  1554.00000     0.00064
      3195    31.68472  1604.49193  1674.00000     0.00060
      3196    31.69307  1613.08863  1634.00000     0.00061
      3197    31.70143  1626.95828  1677.00000     0.00060
      3198    31.70978  1646.56900  1776.00000     0.00056
      3199    31.71814  1672.31335  1655.00000     0.00060
      3200    31.72649  1704.54560  1803.00000     0.00055
      3201    31.73485  1743.40243  1842.00000     0.00054
      3202    31.74320  1788.90079  1893.00000     0.00053
      3203    31.75156  1840.89206  1883.00000     0.00053
      3204    31.75992  1899.01938  2062.00000     0.00048
      3205    31.76827  1962.70049  2014.00000     0.00050
      3206    31.77663  2031.07700  2113.00000     0.00047
      3207    31.78498  2102.95124  2171.00000     0.00046
      3208    31.79334  2176.84772  2259.00000     0.00044
      3209    31.80169  2250.97736  2336.00000     0.00043
      3210    31.81005  2323.24521  2407.00000     0.00042
      3211    31.81841  2391.23703  2401.00000     0.00042
      3212    31.82676  2452.38048  2583.00000     0.00039
      3213    31.83512  2504.04837  2535.00000     0.00039
      3214    31.84347  2543.70270  2581.00000     0.00039
      3215    31.85183  2569.13276  2567.00000     0.00039
      3216    31.86018  2578.69874  2590.00000     0.00039
      3217    31.86854  2571.45142  2611.00000     0.00038
      3218    31.87689  2547.74444  2574.00000     0.00039
      3219    31.88525  2508.76105  2379.00000     0.00042
      3220    31.89361  2456.51789  2446.00000     0.00041
      3221    31.90196  2393.59342  2383.00000     0.00042
      3222    31.91032  2322.79397  2343.00000     0.00043
      3223    31.91867  2246.95497  2251.00000     0.00044
      3224    31.92703  2168.69173  2104.00000     0.00048
      3225    31.93538  2090.23500  2059.00000     0.00049
      3226    31.94374  2013.43511  2052.00000     0.00049
      3227    31.95210  1939.76418  2023.00000     0.00049
      3228    31.96045  1870.38126  1943.00000     0.00051
      3229    31.96881  1806.06400  1879.00000     0.00053
      3230    31.97716  1747.31653  1732.00000     0.00058
      3231    31.98552  1694.40620  1773.00000     0.00056
      3232    31.99387  1647.38899  1766.00000     0.00057
      3233    32.00223  1606.15667  1663.00000     0.00060
      3234    32.01059  1570.47718  1642.00000     0.00061
      3235    32.01894  1539.93536  1622.00000     0.00062
      3236    32.02730  1514.09443  1560.00000     0.00064
      3237    32.03565  1492.43599  1598.00000     0.00063
      3238    32.04401  1474.44123  1583.00000     0.00063
      3239    32.05236  1459.62883  1473.00000     0.00068
      3240    32.06072  1447.50142  1490.00000     0.00067
      3241    32.06907  1437.60351  1497.00000     0.00067
      3242    32.07743  1429.55576  1450.00000     0.00069
      3243    32.08579  1423.03843  1514.00000     0.00066
      3244    32.09414  1417.79605  1523.00000     0.00066
      3245    32.10250  1413.64240  1522.00000     0.00066
      3246    32.11085  1410.42855  1433.00000     0.00070
      3247    32.11921  1408.19006  1468.00000     0.00068
      3248    32.12756  1406.78840  1499.00000     0.00067
      3249    32.13592  1406.21394  1406.00000     0.00071
      3250    32.14428  1406.47511  1384.00000     0.00072
      3251    32.15263  1407.59521  1449.00000     0.00069
      3252    32.16099  1409.60616  1392.00000     0.00072
      3253    32.16934  1412.55657  1389.00000     0.00072
      3254    32.17770  1416.50412  1429.00000     0.00070
      3255    32.18605  1421.51354  1417.00000     0.00071
      3256    32.19441  1427.66544  1426.00000     0.00070
      3257    32.20276  1435.04917  1359.00000     0.00074
      3258    32.21112  1443.77212  1431.00000     0.00070
      3259    32.21948  1453.97194  1435.00000     0.00070
      3260    32.22783  1465.79688  1438.00000     0.00070
      3261    32.23619  1479.43200  1482.00000     0.00067
      3262    32.24454  1495.07554  1372.00000     0.00073
      3263    32.25290  1512.99156  1562.00000     0.00064
      3264    32.26125  1533.48897  1541.00000     0.00065
      3265    32.26961  1556.94769  1462.00000     0.00068
      3266    32.27797  1583.77565  1554.00000     0.00064
      3267    32.28632  1614.47383  1550.00000     0.00065
      3268    32.29468  1649.62295  1508.00000     0.00066
      3269    32.30303  1689.89327  1632.00000     0.00061
      3270    32.31139  1736.09244  1645.00000     0.00061
      3271    32.31974  1789.08721  1633.00000     0.00061
      3272    32.32810  1849.82409  1766.00000     0.00057
      3273    32.33645  1919.36781  1718.00000     0.00058
      3274    32.34481  1998.85141  1731.00000     0.00058
      3275    32.35317  2089.47163  1934.00000     0.00052
      3276    32.36152  2192.57467  1992.00000     0.00050
      3277    32.36988  2309.26162  2020.00000     0.00050
      3278    32.37823  2440.68986  2145.00000     0.00047
      3279    32.38659  2587.91161  2306.00000     0.00043
      3280    32.39494  2751.80703  2443.00000     0.00041
      3281    32.40330  2933.11636  2644.00000     0.00038
      3282    32.41166  3132.24377  2776.00000     0.00036
      3283    32.42001  3349.11919  2933.00000     0.00034
      3284    32.42837  3583.33707  3263.00000     0.00031
      3285    32.43672  3833.89600  3551.00000     0.00028
      3286    32.44508  4099.10595  3924.00000     0.00025
      3287    32.45343  4376.49872  4163.00000     0.00024
      3288    32.46179  4662.54903  4617.00000     0.00022
      3289    32.47015  4952.83376  4852.00000     0.00021
      3290    32.47850  5242.03324  5207.00000     0.00019
      3291    32.48686  5523.81035  5673.00000     0.00018
      3292    32.49521  5791.17178  6001.00000     0.00017
      3293    32.50357  6036.55712  6306.00000     0.00016
      3294    32.51192  6253.20104  6616.00000     0.00015
      3295    32.52028  6435.15028  6663.00000     0.00015
      3296    32.52863  6578.12006  6847.00000     0.00015
      3297    32.53699  6680.12317  6497.00000     0.00015
      3298    32.54535  6741.69241  6586.00000     0.00015
      3299    32.55370  6766.36153  6507.00000     0.00015
      3300    32.56206  6759.80741  6597.00000     0.00015
      3301    32.57041  6728.49378  6650.00000     0.00015
      3302    32.57877  6678.66872  6788.00000     0.00015
      3303    32.58712  6615.70768  6967.00000     0.00014
      3304    32.59548  6543.44655  6931.00000     0.00014
      3305    32.60384  6464.01740  6825.00000     0.00015
      3306    32.61219  6377.52756  6863.00000     0.00015
      3307    32.62055  6282.33751  6825.00000     0.00015
      3308    32.62890  6175.78239  6511.00000     0.00015
      3309    32.63726  6054.59379  6476.00000     0.00015
      3310    32.64561  5915.52631  6231.00000     0.00016
      3311    32.65397  5755.85583  5841.00000     0.00017
      3312    32.66232  5574.14177  5561.00000     0.00018
      3313    32.67068  5371.12340  5385.00000     0.00019
      3314    32.67904  5149.49005  5105.00000     0.00020
      3315    32.68739  4913.41309  4936.00000     0.00020
      3316    32.69575  4667.79159  4649.00000     0.00022
      3317    32.70410  4417.97140  4364.00000     0.00023
      3318    32.71246  4169.06883  4283.00000     0.00023
      3319    32.72081  3925.86679  4210.00000     0.00024
      3320    32.72917  3692.25413  3909.00000     0.00026
      3321    32.73753  3471.40906  3762.00000     0.00027
      3322    32.74588  3265.65156  3518.00000     0.00028
      3323    32.75424  3076.81232  3309.00000     0.00030
      3324    32.76259  2906.20118  3180.00000     0.00031
      3325    32.77095  2754.56058  3080.00000     0.00032
      3326    32.77930  2622.39001  2855.00000     0.00035
      3327    32.78766  2509.83449  2748.00000     0.00036
      3328    32.79601  2416.83553  2616.00000     0.00038
      3329    32.80437  2343.28553  2465.00000     0.00041
      3330    32.81273  2288.81182  2286.00000     0.00044
      3331    32.82108  2253.03401  2374.00000     0.00042
      3332    32.82944  2235.58438  2287.00000     0.00044
      3333    32.83779  2235.97949  2217.00000     0.00045
      3334    32.84615  2253.76650  2265.00000     0.00044
      3335    32.85450  2288.48361  2222.00000     0.00045
      3336    32.86286  2339.48497  2291.00000     0.00044
      3337    32.87122  2406.15492  2424.00000     0.00041
      3338    32.87957  2487.57112  2375.00000     0.00042
      3339    32.88793  2582.58659  2459.00000     0.00041
      3340    32.89628  2689.79187  2706.00000     0.00037
      3341    32.90464  2807.38758  2836.00000     0.00035
      3342    32.91299  2933.13276  2879.00000     0.00035
      3343    32.92135  3064.30019  3248.00000     0.00031
      3344    32.92970  3197.56469  3265.00000     0.00031
      3345    32.93806  3329.11400  3341.00000     0.00030
      3346    32.94642  3454.64161  3515.00000     0.00028
      3347    32.95477  3569.42551  3699.00000     0.00027
      3348    32.96313  3668.42215  3966.00000     0.00025
      3349    32.97148  3746.69340  4105.00000     0.00024
      3350    32.97984  3799.92277  4173.00000     0.00024
      3351    32.98819  3824.64350  4319.00000     0.00023
      3352    32.99655  3818.79551  4146.00000     0.00024
      3353    33.00491  3782.10977  4046.00000     0.00025
      3354    33.01326  3715.49912  3798.00000     0.00026
      3355    33.02162  3622.64103  3689.00000     0.00027
      3356    33.02997  3508.01947  3483.00000     0.00029
      3357    33.03833  3376.75805  3384.00000     0.00030
      3358    33.04668  3234.11368  3302.00000     0.00030
      3359    33.05504  3085.05178  3106.00000     0.00032
      3360    33.06340  2934.02645  2995.00000     0.00033
      3361    33.07175  2784.81052  2749.00000     0.00036
      3362    33.08011  2640.42444  2640.00000     0.00038
      3363    33.08846  2503.21893  2560.00000     0.00039
      3364    33.09682  2374.92632  2356.00000     0.00042
      3365    33.10517  2256.79749  2222.00000     0.00045
      3366    33.11353  2149.50014  2064.00000     0.00048
      3367    33.12188  2053.25236  1972.00000     0.00051
      3368    33.13024  1967.94543  1832.00000     0.00055
      3369    33.13860  1893.16376  1728.00000     0.00058
      3370    33.14695  1828.24458  1646.00000     0.00061
      3371    33.15531  1772.40437  1563.00000     0.00064
      3372    33.16366  1724.54908  1495.00000     0.00067
      3373    33.17202  1683.59256  1449.00000     0.00069
      3374    33.18037  1648.41251  1443.00000     0.00069
      3375    33.18873  1617.89658  1367.00000     0.00073
      3376    33.19709  1590.99761  1287.00000     0.00078
      3377    33.20544  1566.76314  1370.00000     0.00073
      3378    33.21380  1544.36334  1372.00000     0.00073
      3379    33.22215  1523.16485  1272.00000     0.00079
      3380    33.23051  1502.71975  1253.00000     0.00080
      3381    33.23886  1482.75683  1260.00000     0.00079
      3382    33.24722  1463.15715  1305.00000     0.00077
      3383    33.25557  1443.91817  1214.00000     0.00082
      3384    33.26393  1425.10373  1307.00000     0.00077
      3385    33.27229  1406.81617  1250.00000     0.00080
      3386    33.28064  1389.16699  1231.00000     0.00081
      3387    33.28900  1372.26185  1287.00000     0.00078
      3388    33.29735  1356.19553  1211.00000     0.00083
      3389    33.30571  1341.03084  1251.00000     0.00080
      3390    33.31406  1326.81363  1205.00000     0.00083
      3391    33.32242  1313.56757  1247.00000     0.00080
      3392    33.33078  1301.30285  1168.00000     0.00086
      3393    33.33913  1290.01607  1181.00000     0.00085
      3394    33.34749  1279.68007  1178.00000     0.00085
      3395    33.35584  1270.25502  1245.00000     0.00080
      3396    33.36420  1261.69039  1227.00000     0.00081
      3397    33.37255  1253.92913  1248.00000     0.00080
      3398    33.38091  1246.92374  1181.00000     0.00085
      3399    33.38926  1240.60053  1245.00000     0.00080
      3400    33.39762  1234.87155  1170.00000     0.00085
      3401    33.40598  1229.69538  1242.00000     0.00081
      3402    33.41433  1225.01358  1163.00000     0.00086
      3403    33.42269  1220.77176  1129.00000     0.00089
      3404    33.43104  1216.92153  1170.00000     0.00085
      3405    33.43940  1213.41888  1162.00000     0.00086
      3406    33.44775  1210.22254  1170.00000     0.00085
      3407    33.45611  1207.29859  1154.00000     0.00087
      3408    33.46447  1204.61805  1159.00000     0.00086
      3409    33.47282  1202.15600  1256.00000     0.00080
      3410    33.48118  1199.89277  1153.00000     0.00087
      3411    33.48953  1197.80992  1219.00000     0.00082
      3412    33.49789  1195.89234  1175.00000     0.00085
      3413    33.50624  1194.12779  1204.00000     0.00083
      3414    33.51460  1192.50629  1272.00000     0.00079
      3415    33.52295  1191.01970  1196.00000     0.00084
      3416    33.53131  1189.66210  1122.00000     0.00089
      3417    33.53967  1188.42698  1173.00000     0.00085
      3418    33.54802  1187.30983  1133.00000     0.00088
      3419    33.55638  1186.30714  1207.00000     0.00083
      3420    33.56473  1185.41588  1186.00000     0.00084
      3421    33.57309  1184.63407  1209.00000     0.00083
      3422    33.58144  1183.95932  1190.00000     0.00084
      3423    33.58980  1183.38722  1230.00000     0.00081
      3424    33.59816  1182.90924  1214.00000     0.00082
      3425    33.60651  1182.55356  1136.00000     0.00088
      3426    33.61487  1182.32604  1183.00000     0.00085
      3427    33.62322  1182.21039  1166.00000     0.00086
      3428    33.63158  1182.20758  1204.00000     0.00083
      3429    33.63993  1182.31971  1173.00000     0.00085
      3430    33.64829  1182.54960  1191.00000     0.00084
      3431    33.65665  1182.90059  1228.00000     0.00081
      3432    33.66500  1183.37696  1226.00000     0.00082
      3433    33.67336  1183.98389  1206.00000     0.00083
      3434    33.68171  1184.72597  1167.00000     0.00086
      3435    33.69007  1185.60934  1202.00000     0.00083
      3436    33.69842  1186.64113  1225.00000     0.00082
      3437    33.70678  1187.82938  1182.00000     0.00085
      3438    33.71513  1189.18416  1200.00000     0.00083
      3439    33.72349  1190.71427  1193.00000     0.00084
      3440    33.73185  1192.44154  1221.00000     0.00082
      3441    33.74020  1194.37512  1279.00000     0.00078
      3442    33.74856  1196.53320  1210.00000     0.00083
      3443    33.75691  1198.93768  1213.00000     0.00082
      3444    33.76527  1201.61721  1175.00000     0.00085
      3445    33.77362  1204.60161  1224.00000     0.00082
      3446    33.78198  1207.92984  1203.00000     0.00083
      3447    33.79034  1211.64993  1167.00000     0.00086
      3448    33.79869  1215.82105  1246.00000     0.00080
      3449    33.80705  1220.51914  1230.00000     0.00081
      3450    33.81540  1225.83638  1198.00000     0.00083
      3451    33.82376  1231.88166  1178.00000     0.00085
      3452    33.83211  1238.79175  1171.00000     0.00085
      3453    33.84047  1246.73316  1207.00000     0.00083
      3454    33.84882  1255.90676  1216.00000     0.00082
      3455    33.85718  1266.56760  1245.00000     0.00080
      3456    33.86554  1278.99269  1267.00000     0.00079
      3457    33.87389  1293.51146  1328.00000     0.00075
      3458    33.88225  1310.50461  1298.00000     0.00077
      3459    33.89060  1330.40226  1357.00000     0.00074
      3460    33.89896  1353.68900  1325.00000     0.00075
      3461    33.90731  1380.90800  1426.00000     0.00070
      3462    33.91567  1412.58351  1403.00000     0.00071
      3463    33.92403  1449.27887  1451.00000     0.00069
      3464    33.93238  1491.55431  1486.00000     0.00067
      3465    33.94074  1539.94391  1558.00000     0.00064
      3466    33.94909  1594.98006  1538.00000     0.00065
      3467    33.95745  1657.04415  1588.00000     0.00063
      3468    33.96580  1726.22601  1683.00000     0.00059
      3469    33.97416  1802.69855  1717.00000     0.00058
      3470    33.98251  1886.33069  1878.00000     0.00053
      3471    33.99087  1976.73986  1969.00000     0.00051
      3472    33.99923  2073.28571  2063.00000     0.00048
      3473    34.00758  2174.87440  2315.00000     0.00043
      3474    34.01594  2280.09694  2279.00000     0.00044
      3475    34.02429  2387.13856  2430.00000     0.00041
      3476    34.03265  2493.76330  2575.00000     0.00039
      3477    34.04100  2597.29977  2721.00000     0.00037
      3478    34.04936  2694.66774  2848.00000     0.00035
      3479    34.05772  2782.58850  2925.00000     0.00034
      3480    34.06607  2857.65079  3036.00000     0.00033
      3481    34.07443  2916.56809  3054.00000     0.00033
      3482    34.08278  2956.47324  3092.00000     0.00032
      3483    34.09114  2975.10114  3110.00000     0.00032
      3484    34.09949  2971.53594  2984.00000     0.00034
      3485    34.10785  2946.10994  3147.00000     0.00032
      3486    34.11621  2900.37657  2933.00000     0.00034
      3487    34.12456  2836.97828  2940.00000     0.00034
      3488    34.13292  2759.29531  2723.00000     0.00037
      3489    34.14127  2671.03103  2747.00000     0.00036
      3490    34.14963  2576.05982  2674.00000     0.00037
      3491    34.15798  2477.85024  2619.00000     0.00038
      3492    34.16634  2379.44858  2527.00000     0.00040
      3493    34.17469  2283.41165  2459.00000     0.00041
      3494    34.18305  2191.83031  2322.00000     0.00043
      3495    34.19141  2106.31110  2266.00000     0.00044
      3496    34.19976  2027.98844  2203.00000     0.00045
      3497    34.20812  1957.62138  2061.00000     0.00049
      3498    34.21647  1895.62562  1923.00000     0.00052
      3499    34.22483  1842.10173  1902.00000     0.00053
      3500    34.23318  1796.94471  1849.00000     0.00054
      3501    34.24154  1759.69631  1848.00000     0.00054
      3502    34.24990  1729.74225  1803.00000     0.00055
      3503    34.25825  1706.32348  1786.00000     0.00056
      3504    34.26661  1688.57156  1663.00000     0.00060
      3505    34.27496  1675.55700  1769.00000     0.00057
      3506    34.28332  1666.34868  1682.00000     0.00059
      3507    34.29167  1660.01539  1747.00000     0.00057
      3508    34.30003  1655.71940  1645.00000     0.00061
      3509    34.30838  1652.74571  1733.00000     0.00058
      3510    34.31674  1650.50810  1743.00000     0.00057
      3511    34.32510  1648.53861  1636.00000     0.00061
      3512    34.33345  1646.46588  1699.00000     0.00059
      3513    34.34181  1643.94729  1666.00000     0.00060
      3514    34.35016  1640.66093  1675.00000     0.00060
      3515    34.35852  1636.26584  1721.00000     0.00058
      3516    34.36687  1630.40054  1747.00000     0.00057
      3517    34.37523  1622.69658  1775.00000     0.00056
      3518    34.38359  1612.75878  1652.00000     0.00061
      3519    34.39194  1600.31814  1620.00000     0.00062
      3520    34.40030  1585.21495  1555.00000     0.00064
      3521    34.40865  1567.45052  1557.00000     0.00064
      3522    34.41701  1547.22070  1586.00000     0.00063
      3523    34.42536  1524.87284  1469.00000     0.00068
      3524    34.43372  1500.87755  1479.00000     0.00068
      3525    34.44207  1475.81271  1355.00000     0.00074
      3526    34.45043  1450.23874  1430.00000     0.00070
      3527    34.45879  1424.67784  1405.00000     0.00071
      3528    34.46714  1399.58128  1330.00000     0.00075
      3529    34.47550  1375.31922  1308.00000     0.00076
      3530    34.48385  1352.18461  1302.00000     0.00077
      3531    34.49221  1330.38865  1275.00000     0.00078
      3532    34.50056  1310.07608  1293.00000     0.00077
      3533    34.50892  1291.33315  1212.00000     0.00083
      3534    34.51728  1274.19646  1259.00000     0.00079
      3535    34.52563  1258.67079  1273.00000     0.00079
      3536    34.53399  1244.70543  1200.00000     0.00083
      3537    34.54234  1232.23413  1153.00000     0.00087
      3538    34.55070  1221.17102  1132.00000     0.00088
      3539    34.55905  1211.41618  1197.00000     0.00084
      3540    34.56741  1202.86272  1231.00000     0.00081
      3541    34.57576  1195.39807  1136.00000     0.00088
      3542    34.58412  1188.90235  1209.00000     0.00083
      3543    34.59248  1183.26579  1140.00000     0.00088
      3544    34.60083  1178.38467  1158.00000     0.00086
      3545    34.60919  1174.16376  1079.00000     0.00093
      3546    34.61754  1170.51849  1081.00000     0.00093
      3547    34.62590  1167.36888  1081.00000     0.00093
      3548    34.63425  1164.64666  1133.00000     0.00088
      3549    34.64261  1162.29429  1173.00000     0.00085
      3550    34.65097  1160.26324  1185.00000     0.00084
      3551    34.65932  1158.51362  1179.00000     0.00085
      3552    34.66768  1157.01220  1140.00000     0.00088
      3553    34.67603  1155.72700  1101.00000     0.00091
      3554    34.68439  1154.63817  1137.00000     0.00088
      3555    34.69274  1153.72819  1123.00000     0.00089
      3556    34.70110  1152.98359  1160.00000     0.00086
      3557    34.70946  1152.39368  1109.00000     0.00090
      3558    34.71781  1151.94982  1107.00000     0.00090
      3559    34.72617  1151.64531  1112.00000     0.00090
      3560    34.73452  1151.47553  1173.00000     0.00085
      3561    34.74288  1151.43706  1136.00000     0.00088
      3562    34.75123  1151.52823  1135.00000     0.00088
      3563    34.75959  1151.74721  1110.00000     0.00090
      3564    34.76794  1152.09288  1162.00000     0.00086
      3565    34.77630  1152.56505  1123.00000     0.00089
      3566    34.78466  1153.16418  1118.00000     0.00089
      3567    34.79301  1153.89158  1182.00000     0.00085
      3568    34.80137  1154.74955  1189.00000     0.00084
      3569    34.80972  1155.73990  1164.00000     0.00086
      3570    34.81808  1156.86596  1072.00000     0.00093
      3571    34.82643  1158.13298  1175.00000     0.00085
      3572    34.83479  1159.54817  1110.00000     0.00090
      3573    34.84315  1161.12249  1133.00000     0.00088
      3574    34.85150  1162.86920  1162.00000     0.00086
      3575    34.85986  1164.80532  1126.00000     0.00089
      3576    34.86821  1166.95389  1110.00000     0.00090
      3577    34.87657  1169.34388  1124.00000     0.00089
      3578    34.88492  1172.01084  1163.00000     0.00086
      3579    34.89328  1175.00124  1209.00000     0.00083
      3580    34.90163  1178.35999  1191.00000     0.00084
      3581    34.90999  1182.15966  1247.00000     0.00080
      3582    34.91835  1186.51396  1193.00000     0.00084
      3583    34.92670  1191.49214  1163.00000     0.00086
      3584    34.93506  1197.21442  1221.00000     0.00082
      3585    34.94341  1203.82528  1180.00000     0.00085
      3586    34.95177  1211.48713  1219.00000     0.00082
      3587    34.96012  1220.39575  1167.00000     0.00086
      3588    34.96848  1230.77849  1212.00000     0.00083
      3589    34.97684  1242.89481  1263.00000     0.00079
      3590    34.98519  1257.05431  1294.00000     0.00077
      3591    34.99355  1273.57432  1290.00000     0.00078
      3592    35.00190  1292.80010  1200.00000     0.00083
      3593    35.01026  1315.10211  1262.00000     0.00079
      3594    35.01861  1340.86170  1306.00000     0.00077
      3595    35.02697  1370.46296  1312.00000     0.00076
      3596    35.03532  1404.30266  1351.00000     0.00074
      3597    35.04368  1442.67091  1375.00000     0.00073
      3598    35.05204  1485.83341  1462.00000     0.00068
      3599    35.06039  1533.97463  1505.00000     0.00066
      3600    35.06875  1587.17108  1509.00000     0.00066
      3601    35.07710  1645.38858  1597.00000     0.00063
      3602    35.08546  1708.40109  1725.00000     0.00058
      3603    35.09381  1775.76896  1723.00000     0.00058
      3604    35.10217  1846.85938  1816.00000     0.00055
      3605    35.11053  1920.79915  1915.00000     0.00052
      3606    35.11888  1996.44661  2111.00000     0.00047
      3607    35.12724  2072.36754  2216.00000     0.00045
      3608    35.13559  2146.84357  2242.00000     0.00045
      3609    35.14395  2217.92116  2452.00000     0.00041
      3610    35.15230  2283.46685  2499.00000     0.00040
      3611    35.16066  2341.16686  2591.00000     0.00039
      3612    35.16901  2388.82194  2703.00000     0.00037
      3613    35.17737  2424.39555  2822.00000     0.00035
      3614    35.18573  2446.50736  2847.00000     0.00035
      3615    35.19408  2454.38539  2812.00000     0.00036
      3616    35.20244  2448.10107  2825.00000     0.00035
      3617    35.21079  2428.57194  2612.00000     0.00038
      3618    35.21915  2397.39696  2504.00000     0.00040
      3619    35.22750  2356.85727  2554.00000     0.00039
      3620    35.23586  2309.48265  2487.00000     0.00040
      3621    35.24422  2257.75970  2427.00000     0.00041
      3622    35.25257  2203.99153  2491.00000     0.00040
      3623    35.26093  2150.13297  2356.00000     0.00042
      3624    35.26928  2097.78757  2391.00000     0.00042
      3625    35.27764  2048.14299  2211.00000     0.00045
      3626    35.28599  2001.98067  2171.00000     0.00046
      3627    35.29435  1959.70977  2054.00000     0.00049
      3628    35.30271  1921.39173  2048.00000     0.00049
      3629    35.31106  1886.81009  1950.00000     0.00051
      3630    35.31942  1855.48070  1963.00000     0.00051
      3631    35.32777  1826.67147  1855.00000     0.00054
      3632    35.33613  1799.54879  1740.00000     0.00057
      3633    35.34448  1773.19587  1768.00000     0.00057
      3634    35.35284  1746.80635  1678.00000     0.00060
      3635    35.36119  1719.73814  1602.00000     0.00062
      3636    35.36955  1691.50617  1649.00000     0.00061
      3637    35.37791  1661.90340  1608.00000     0.00062
      3638    35.38626  1630.97989  1554.00000     0.00064
      3639    35.39462  1598.98919  1531.00000     0.00065
      3640    35.40297  1566.37673  1504.00000     0.00066
      3641    35.41133  1533.62368  1600.00000     0.00063
      3642    35.41968  1501.18652  1434.00000     0.00070
      3643    35.42804  1469.47650  1399.00000     0.00071
      3644    35.43640  1438.87604  1374.00000     0.00073
      3645    35.44475  1409.68744  1402.00000     0.00071
      3646    35.45311  1382.13887  1319.00000     0.00076
      3647    35.46146  1356.38817  1330.00000     0.00075
      3648    35.46982  1332.53389  1330.00000     0.00075
      3649    35.47817  1310.62664  1268.00000     0.00079
      3650    35.48653  1290.68715  1345.00000     0.00074
      3651    35.49488  1272.66714  1217.00000     0.00082
      3652    35.50324  1256.50102  1203.00000     0.00083
      3653    35.51160  1242.09323  1279.00000     0.00078
      3654    35.51995  1229.33126  1236.00000     0.00081
      3655    35.52831  1218.09303  1174.00000     0.00085
      3656    35.53666  1208.24752  1235.00000     0.00081
      3657    35.54502  1199.64980  1159.00000     0.00086
      3658    35.55337  1192.16817  1248.00000     0.00080
      3659    35.56173  1185.67161  1116.00000     0.00090
      3660    35.57009  1180.02011  1186.00000     0.00084
      3661    35.57844  1175.12135  1216.00000     0.00082
      3662    35.58680  1170.86215  1206.00000     0.00083
      3663    35.59515  1167.15747  1124.00000     0.00089
      3664    35.60351  1163.92911  1224.00000     0.00082
      3665    35.61186  1161.10984  1242.00000     0.00081
      3666    35.62022  1158.64283  1153.00000     0.00087
      3667    35.62857  1156.48171  1136.00000     0.00088
      3668    35.63693  1154.58431  1150.00000     0.00087
      3669    35.64529  1152.91829  1145.00000     0.00087
      3670    35.65364  1151.45618  1109.00000     0.00090
      3671    35.66200  1150.17580  1189.00000     0.00084
      3672    35.67035  1149.05944  1136.00000     0.00088
      3673    35.67871  1148.09232  1116.00000     0.00090
      3674    35.68706  1147.26227  1166.00000     0.00086
      3675    35.69542  1146.55996  1145.00000     0.00087
      3676    35.70378  1145.97619  1112.00000     0.00090
      3677    35.71213  1145.50486  1141.00000     0.00088
      3678    35.72049  1145.14105  1135.00000     0.00088
      3679    35.72884  1144.88013  1191.00000     0.00084
      3680    35.73720  1144.71884  1137.00000     0.00088
      3681    35.74555  1144.65424  1185.00000     0.00084
      3682    35.75391  1144.68414  1147.00000     0.00087
      3683    35.76227  1144.80681  1120.00000     0.00089
      3684    35.77062  1145.02124  1148.00000     0.00087
      3685    35.77898  1145.32665  1173.00000     0.00085
      3686    35.78733  1145.72308  1157.00000     0.00086
      3687    35.79569  1146.21072  1120.00000     0.00089
      3688    35.80404  1146.79008  1151.00000     0.00087
      3689    35.81240  1147.46240  1091.00000     0.00092
      3690    35.82075  1148.23081  1141.00000     0.00088
      3691    35.82911  1149.09306  1154.00000     0.00087
      3692    35.83747  1150.05058  1158.00000     0.00086
      3693    35.84582  1151.10847  1194.00000     0.00084
      3694    35.85418  1152.26939  1170.00000     0.00085
      3695    35.86253  1153.53706  1213.00000     0.00082
      3696    35.87089  1154.91557  1121.00000     0.00089
      3697    35.87924  1156.41001  1187.00000     0.00084
      3698    35.88760  1158.02594  1121.00000     0.00089
      3699    35.89596  1159.76996  1121.00000     0.00089
      3700    35.90431  1161.65263  1171.00000     0.00085
      3701    35.91267  1163.67062  1152.00000     0.00087
      3702    35.92102  1165.83822  1128.00000     0.00089
      3703    35.92938  1168.16737  1169.00000     0.00086
      3704    35.93773  1170.67114  1114.00000     0.00090
      3705    35.94609  1173.36335  1183.00000     0.00085
      3706    35.95444  1176.26111  1202.00000     0.00083
      3707    35.96280  1179.38499  1171.00000     0.00085
      3708    35.97116  1182.76020  1119.00000     0.00089
      3709    35.97951  1186.41708  1147.00000     0.00087
      3710    35.98787  1190.39329  1185.00000     0.00084
      3711    35.99622  1194.73175  1196.00000     0.00084
      3712    36.00458  1199.48648  1198.00000     0.00083
      3713    36.01293  1204.72323  1170.00000     0.00085
      3714    36.02129  1210.52243  1232.00000     0.00081
      3715    36.02965  1216.98301  1234.00000     0.00081
      3716    36.03800  1224.21945  1222.00000     0.00082
      3717    36.04636  1232.36601  1236.00000     0.00081
      3718    36.05471  1241.58230  1231.00000     0.00081
      3719    36.06307  1252.05448  1299.00000     0.00077
      3720    36.07142  1263.99457  1275.00000     0.00078
      3721    36.07978  1277.65558  1247.00000     0.00080
      3722    36.08813  1293.28909  1264.00000     0.00079
      3723    36.09649  1311.18106  1194.00000     0.00084
      3724    36.10485  1331.63479  1289.00000     0.00078
      3725    36.11320  1354.96842  1283.00000     0.00078
      3726    36.12156  1381.50471  1370.00000     0.00073
      3727    36.12991  1411.55556  1321.00000     0.00076
      3728    36.13827  1445.38046  1374.00000     0.00073
      3729    36.14662  1483.21260  1348.00000     0.00074
      3730    36.15498  1525.22562  1441.00000     0.00069
      3731    36.16334  1571.51398  1453.00000     0.00069
      3732    36.17169  1622.08532  1432.00000     0.00070
      3733    36.18005  1676.77880  1500.00000     0.00067
      3734    36.18840  1735.29578  1542.00000     0.00065
      3735    36.19676  1797.17444  1614.00000     0.00062
      3736    36.20511  1861.76265  1614.00000     0.00062
      3737    36.21347  1928.18980  1659.00000     0.00060
      3738    36.22182  1995.34308  1673.00000     0.00060
      3739    36.23018  2061.87502  1851.00000     0.00054
      3740    36.23854  2126.22026  1837.00000     0.00054
      3741    36.24689  2186.62118  1877.00000     0.00053
      3742    36.25525  2241.20152  1884.00000     0.00053
      3743    36.26360  2288.03184  1918.00000     0.00052
      3744    36.27196  2325.34690  2050.00000     0.00049
      3745    36.28031  2351.74613  1984.00000     0.00050
      3746    36.28867  2366.39655  2064.00000     0.00048
      3747    36.29703  2369.00346  2157.00000     0.00046
      3748    36.30538  2360.05630  2057.00000     0.00049
      3749    36.31374  2340.68452  2052.00000     0.00049
      3750    36.32209  2312.75121  2064.00000     0.00048
      3751    36.33045  2278.42180  2126.00000     0.00047
      3752    36.33880  2240.03270  2126.00000     0.00047
      3753    36.34716  2199.93713  2052.00000     0.00049
      3754    36.35552  2160.40663  2098.00000     0.00048
      3755    36.36387  2123.54620  2105.00000     0.00048
      3756    36.37223  2091.28146  2048.00000     0.00049
      3757    36.38058  2065.36803  2017.00000     0.00050
      3758    36.38894  2047.42585  2241.00000     0.00045
      3759    36.39729  2039.00327  2097.00000     0.00048
      3760    36.40565  2041.55167  2175.00000     0.00046
      3761    36.41400  2056.39020  2281.00000     0.00044
      3762    36.42236  2084.78256  2303.00000     0.00043
      3763    36.43072  2127.93972  2285.00000     0.00044
      3764    36.43907  2187.00564  2346.00000     0.00043
      3765    36.44743  2263.09337  2376.00000     0.00042
      3766    36.45578  2357.06050  2492.00000     0.00040
      3767    36.46414  2469.55468  2632.00000     0.00038
      3768    36.47249  2601.02068  2683.00000     0.00037
      3769    36.48085  2751.60612  2791.00000     0.00036
      3770    36.48921  2921.13419  2836.00000     0.00035
      3771    36.49756  3108.95389  2996.00000     0.00033
      3772    36.50592  3313.72154  3344.00000     0.00030
      3773    36.51427  3533.53017  3532.00000     0.00028
      3774    36.52263  3765.77213  3684.00000     0.00027
      3775    36.53098  4007.02886  3861.00000     0.00026
      3776    36.53934  4253.00108  4199.00000     0.00024
      3777    36.54769  4498.35656  4380.00000     0.00023
      3778    36.55605  4736.89409  4544.00000     0.00022
      3779    36.56441  4961.59253  4776.00000     0.00021
      3780    36.57276  5164.80154  4898.00000     0.00020
      3781    36.58112  5338.55456  4967.00000     0.00020
      3782    36.58947  5474.90684  5090.00000     0.00020
      3783    36.59783  5567.25393  5358.00000     0.00019
      3784    36.60618  5610.60880  5319.00000     0.00019
      3785    36.61454  5602.28781  5075.00000     0.00020
      3786    36.62290  5542.41773  4952.00000     0.00020
      3787    36.63125  5433.77432  4901.00000     0.00020
      3788    36.63961  5281.76571  4799.00000     0.00021
      3789    36.64796  5093.84809  4795.00000     0.00021
      3790    36.65632  4878.18312  4555.00000     0.00022
      3791    36.66467  4643.05395  4519.00000     0.00022
      3792    36.67303  4396.27195  4319.00000     0.00023
      3793    36.68138  4144.80941  4072.00000     0.00025
      3794    36.68974  3894.70708  4030.00000     0.00025
      3795    36.69810  3650.85407  3865.00000     0.00026
      3796    36.70645  3417.12741  3706.00000     0.00027
      3797    36.71481  3196.49746  3639.00000     0.00027
      3798    36.72316  2991.16079  3335.00000     0.00030
      3799    36.73152  2802.67522  3214.00000     0.00031
      3800    36.73987  2631.81273  3086.00000     0.00032
      3801    36.74823  2478.90613  2884.00000     0.00035
      3802    36.75659  2343.87411  2739.00000     0.00037
      3803    36.76494  2226.31115  2498.00000     0.00040
      3804    36.77330  2125.63237  2549.00000     0.00039
      3805    36.78165  2040.97857  2291.00000     0.00044
      3806    36.79001  1971.30537  2200.00000     0.00045
      3807    36.79836  1915.56834  2229.00000     0.00045
      3808    36.80672  1872.69869  2096.00000     0.00048
      3809    36.81507  1841.64479  2107.00000     0.00047
      3810    36.82343  1821.42300  1959.00000     0.00051
      3811    36.83179  1810.94903  1917.00000     0.00052
      3812    36.84014  1809.22961  1893.00000     0.00053
      3813    36.84850  1815.29601  1969.00000     0.00051
      3814    36.85685  1828.18907  1838.00000     0.00054
      3815    36.86521  1846.95380  1922.00000     0.00052
      3816    36.87356  1870.56274  1834.00000     0.00055
      3817    36.88192  1897.90689  1832.00000     0.00055
      3818    36.89028  1927.81520  1881.00000     0.00053
      3819    36.89863  1959.01169  1882.00000     0.00053
      3820    36.90699  1990.10622  1859.00000     0.00054
      3821    36.91534  2019.58027  1891.00000     0.00053
      3822    36.92370  2045.89327  1983.00000     0.00050
      3823    36.93205  2067.47385  1864.00000     0.00054
      3824    36.94041  2082.85453  1815.00000     0.00055
      3825    36.94877  2090.79899  1810.00000     0.00055
      3826    36.95712  2090.36390  1756.00000     0.00057
      3827    36.96548  2081.13011  1746.00000     0.00057
      3828    36.97383  2063.24916  1777.00000     0.00056
      3829    36.98219  2037.34603  1735.00000     0.00058
      3830    36.99054  2004.46910  1696.00000     0.00059
      3831    36.99890  1965.95555  1732.00000     0.00058
      3832    37.00725  1923.24708  1741.00000     0.00057
      3833    37.01561  1877.86541  1666.00000     0.00060
      3834    37.02397  1831.17704  1717.00000     0.00058
      3835    37.03232  1784.38566  1599.00000     0.00063
      3836    37.04068  1738.51181  1519.00000     0.00066
      3837    37.04903  1694.40180  1590.00000     0.00063
      3838    37.05739  1652.74457  1591.00000     0.00063
      3839    37.06574  1614.05121  1503.00000     0.00067
      3840    37.07410  1578.71967  1501.00000     0.00067
      3841    37.08246  1547.03449  1529.00000     0.00065
      3842    37.09081  1519.19626  1448.00000     0.00069
      3843    37.09917  1495.35983  1482.00000     0.00067
      3844    37.10752  1475.60298  1561.00000     0.00064
      3845    37.11588  1459.97635  1469.00000     0.00068
      3846    37.12423  1448.54062  1406.00000     0.00071
      3847    37.13259  1441.34432  1435.00000     0.00070
      3848    37.14094  1438.46882  1434.00000     0.00070
      3849    37.14930  1440.04717  1516.00000     0.00066
      3850    37.15766  1446.22725  1437.00000     0.00070
      3851    37.16601  1457.19999  1506.00000     0.00066
      3852    37.17437  1473.23184  1486.00000     0.00067
      3853    37.18272  1494.62883  1611.00000     0.00062
      3854    37.19108  1521.65701  1575.00000     0.00063
      3855    37.19943  1554.70424  1649.00000     0.00061
      3856    37.20779  1594.11094  1628.00000     0.00061
      3857    37.21615  1640.26273  1714.00000     0.00058
      3858    37.22450  1693.37206  1696.00000     0.00059
      3859    37.23286  1753.62634  1847.00000     0.00054
      3860    37.24121  1821.07000  1928.00000     0.00052
      3861    37.24957  1895.60869  2019.00000     0.00050
      3862    37.25792  1976.98271  2135.00000     0.00047
      3863    37.26628  2064.68069  2250.00000     0.00044
      3864    37.27463  2157.86125  2321.00000     0.00043
      3865    37.28299  2255.41519  2434.00000     0.00041
      3866    37.29135  2355.88694  2460.00000     0.00041
      3867    37.29970  2457.44243  2597.00000     0.00039
      3868    37.30806  2557.82746  2610.00000     0.00038
      3869    37.31641  2654.39988  2879.00000     0.00035
      3870    37.32477  2744.20586  2924.00000     0.00034
      3871    37.33312  2824.05308  2923.00000     0.00034
      3872    37.34148  2890.68212  2940.00000     0.00034
      3873    37.34984  2940.98435  3026.00000     0.00033
      3874    37.35819  2972.16746  3024.00000     0.00033
      3875    37.36655  2982.56777  2903.00000     0.00034
      3876    37.37490  2971.41585  2871.00000     0.00035
      3877    37.38326  2939.12103  2745.00000     0.00036
      3878    37.39161  2887.23979  2651.00000     0.00038
      3879    37.39997  2818.19549  2753.00000     0.00036
      3880    37.40833  2735.15018  2583.00000     0.00039
      3881    37.41668  2641.59584  2592.00000     0.00039
      3882    37.42504  2540.90336  2437.00000     0.00041
      3883    37.43339  2436.16977  2486.00000     0.00040
      3884    37.44175  2330.11982  2358.00000     0.00042
      3885    37.45010  2225.07189  2310.00000     0.00043
      3886    37.45846  2122.89619  2205.00000     0.00045
      3887    37.46681  2025.04120  2176.00000     0.00046
      3888    37.47517  1932.59449  2069.00000     0.00048
      3889    37.48353  1846.32302  1925.00000     0.00052
      3890    37.49188  1766.73054  1916.00000     0.00052
      3891    37.50024  1694.10098  1757.00000     0.00057
      3892    37.50859  1628.42167  1724.00000     0.00058
      3893    37.51695  1569.56036  1716.00000     0.00058
      3894    37.52530  1517.25310  1680.00000     0.00060
      3895    37.53366  1471.13468  1574.00000     0.00064
      3896    37.54202  1430.79833  1545.00000     0.00065
      3897    37.55037  1395.73948  1504.00000     0.00066
      3898    37.55873  1365.42820  1445.00000     0.00069
      3899    37.56708  1339.35327  1443.00000     0.00069
      3900    37.57544  1317.01655  1405.00000     0.00071
      3901    37.58379  1297.94446  1433.00000     0.00070
      3902    37.59215  1281.72343  1387.00000     0.00072
      3903    37.60050  1267.91779  1416.00000     0.00071
      3904    37.60886  1256.16395  1372.00000     0.00073
      3905    37.61722  1246.13730  1311.00000     0.00076
      3906    37.62557  1237.55040  1416.00000     0.00071
      3907    37.63393  1230.15488  1383.00000     0.00072
      3908    37.64228  1223.73640  1419.00000     0.00070
      3909    37.65064  1218.04542  1331.00000     0.00075
      3910    37.65899  1212.93448  1305.00000     0.00077
      3911    37.66735  1208.25064  1338.00000     0.00075
      3912    37.67571  1203.86220  1342.00000     0.00075
      3913    37.68406  1199.66232  1236.00000     0.00081
      3914    37.69242  1195.56155  1358.00000     0.00074
      3915    37.70077  1191.49818  1225.00000     0.00082
      3916    37.70913  1187.43886  1268.00000     0.00079
      3917    37.71748  1183.37191  1323.00000     0.00076
      3918    37.72584  1179.30494  1260.00000     0.00079
      3919    37.73419  1175.26110  1218.00000     0.00082
      3920    37.74255  1171.27084  1189.00000     0.00084
      3921    37.75091  1167.35710  1328.00000     0.00075
      3922    37.75926  1163.55347  1255.00000     0.00080
      3923    37.76762  1159.89011  1283.00000     0.00078
      3924    37.77597  1156.39057  1168.00000     0.00086
      3925    37.78433  1153.07310  1196.00000     0.00084
      3926    37.79268  1149.95108  1215.00000     0.00082
      3927    37.80104  1147.03357  1207.00000     0.00083
      3928    37.80940  1144.32585  1117.00000     0.00090
      3929    37.81775  1141.83012  1193.00000     0.00084
      3930    37.82611  1139.54643  1180.00000     0.00085
      3931    37.83446  1137.47170  1176.00000     0.00085
      3932    37.84282  1135.60083  1172.00000     0.00085
      3933    37.85117  1133.92737  1190.00000     0.00084
      3934    37.85953  1132.44405  1182.00000     0.00085
      3935    37.86788  1131.14351  1155.00000     0.00087
      3936    37.87624  1130.01852  1194.00000     0.00084
      3937    37.88460  1129.06191  1051.00000     0.00095
      3938    37.89295  1128.26671  1188.00000     0.00084
      3939    37.90131  1127.62782  1149.00000     0.00087
      3940    37.90966  1127.14393  1124.00000     0.00089
      3941    37.91802  1126.80138  1132.00000     0.00088
      3942    37.92637  1126.59622  1153.00000     0.00087
      3943    37.93473  1126.55930  1123.00000     0.00089
      3944    37.94309  1126.67781  1227.00000     0.00081
      3945    37.95144  1126.95945  1170.00000     0.00085
      3946    37.95980  1127.41488  1135.00000     0.00088
      3947    37.96815  1128.05941  1154.00000     0.00087
      3948    37.97651  1128.91241  1180.00000     0.00085
      3949    37.98486  1129.99842  1131.00000     0.00088
      3950    37.99322  1131.34934  1156.00000     0.00087
      3951    38.00158  1133.00194  1182.00000     0.00085
      3952    38.00993  1134.99933  1170.00000     0.00085
      3953    38.01829  1137.39276  1162.00000     0.00086
      3954    38.02664  1140.24072  1178.00000     0.00085
      3955    38.03500  1143.60933  1183.00000     0.00085
      3956    38.04335  1147.57657  1168.00000     0.00086
      3957    38.05171  1152.22007  1189.00000     0.00084
      3958    38.06006  1157.62339  1120.00000     0.00089
      3959    38.06842  1163.87427  1169.00000     0.00086
      3960    38.07678  1171.06045  1187.00000     0.00084
      3961    38.08513  1179.26708  1226.00000     0.00082
      3962    38.09349  1188.58259  1112.00000     0.00090
      3963    38.10184  1199.06589  1183.00000     0.00085
      3964    38.11020  1210.76625  1201.00000     0.00083
      3965    38.11855  1223.71608  1247.00000     0.00080
      3966    38.12691  1237.91786  1233.00000     0.00081
      3967    38.13527  1253.33988  1258.00000     0.00079
      3968    38.14362  1269.92027  1189.00000     0.00084
      3969    38.15198  1287.53197  1266.00000     0.00079
      3970    38.16033  1306.00719  1280.00000     0.00078
      3971    38.16869  1325.11968  1242.00000     0.00081
      3972    38.17704  1344.58050  1320.00000     0.00076
      3973    38.18540  1364.03360  1336.00000     0.00075
      3974    38.19375  1383.04990  1414.00000     0.00071
      3975    38.20211  1401.14876  1395.00000     0.00072
      3976    38.21047  1417.80775  1467.00000     0.00068
      3977    38.21882  1432.48490  1368.00000     0.00073
      3978    38.22718  1444.66219  1429.00000     0.00070
      3979    38.23553  1453.88187  1422.00000     0.00070
      3980    38.24389  1459.81343  1419.00000     0.00070
      3981    38.25224  1462.34475  1427.00000     0.00070
      3982    38.26060  1461.55140  1386.00000     0.00072
      3983    38.26896  1457.71835  1420.00000     0.00070
      3984    38.27731  1451.31717  1486.00000     0.00067
      3985    38.28567  1442.94381  1323.00000     0.00076
      3986    38.29402  1433.28615  1427.00000     0.00070
      3987    38.30238  1423.06033  1412.00000     0.00071
      3988    38.31073  1412.92487  1367.00000     0.00073
      3989    38.31909  1403.48132  1325.00000     0.00075
      3990    38.32744  1395.25485  1395.00000     0.00072
      3991    38.33580  1388.69026  1417.00000     0.00071
      3992    38.34416  1384.14663  1365.00000     0.00073
      3993    38.35251  1381.89696  1478.00000     0.00068
      3994    38.36087  1382.11118  1373.00000     0.00073
      3995    38.36922  1384.88442  1410.00000     0.00071
      3996    38.37758  1390.22621  1304.00000     0.00077
      3997    38.38593  1398.06865  1309.00000     0.00076
      3998    38.39429  1408.24502  1419.00000     0.00070
      3999    38.40265  1420.49074  1452.00000     0.00069
      4000    38.41100  1434.45236  1314.00000     0.00076
      4001    38.41936  1449.68740  1459.00000     0.00069
      4002    38.42771  1465.66181  1397.00000     0.00072
      4003    38.43607  1481.76190  1506.00000     0.00066
      4004    38.44442  1497.26414  1455.00000     0.00069
      4005    38.45278  1511.42708  1486.00000     0.00067
      4006    38.46113  1523.48250  1463.00000     0.00068
      4007    38.46949  1532.72543  1419.00000     0.00070
      4008    38.47785  1538.53190  1424.00000     0.00070
      4009    38.48620  1540.41561  1497.00000     0.00067
      4010    38.49456  1538.11657  1396.00000     0.00072
      4011    38.50291  1531.67790  1424.00000     0.00070
      4012    38.51127  1521.35924  1377.00000     0.00073
      4013    38.51962  1507.62703  1361.00000     0.00073
      4014    38.52798  1491.09106  1379.00000     0.00073
      4015    38.53634  1472.42028  1358.00000     0.00074
      4016    38.54469  1452.31910  1366.00000     0.00073
      4017    38.55305  1431.43693  1396.00000     0.00072
      4018    38.56140  1410.34370  1314.00000     0.00076
      4019    38.56976  1389.52516  1330.00000     0.00075
      4020    38.57811  1369.38191  1314.00000     0.00076
      4021    38.58647  1350.24095  1278.00000     0.00078
      4022    38.59483  1332.33879  1261.00000     0.00079
      4023    38.60318  1315.85107  1268.00000     0.00079
      4024    38.61154  1300.89539  1318.00000     0.00076
      4025    38.61989  1287.53986  1322.00000     0.00076
      4026    38.62825  1275.81736  1299.00000     0.00077
      4027    38.63660  1265.71721  1235.00000     0.00081
      4028    38.64496  1257.19258  1214.00000     0.00082
      4029    38.65331  1250.17935  1228.00000     0.00081
      4030    38.66167  1244.59740  1181.00000     0.00085
      4031    38.67003  1240.35501  1229.00000     0.00081
      4032    38.67838  1237.36134  1256.00000     0.00080
      4033    38.68674  1235.50555  1244.00000     0.00080
      4034    38.69509  1234.68459  1211.00000     0.00083
      4035    38.70345  1234.79716  1184.00000     0.00084
      4036    38.71180  1235.74714  1228.00000     0.00081
      4037    38.72016  1237.44457  1158.00000     0.00086
      4038    38.72852  1239.80522  1206.00000     0.00083
      4039    38.73687  1242.74725  1151.00000     0.00087
      4040    38.74523  1246.19705  1150.00000     0.00087
      4041    38.75358  1250.08758  1210.00000     0.00083
      4042    38.76194  1254.36098  1240.00000     0.00081
      4043    38.77029  1258.96856  1219.00000     0.00082
      4044    38.77865  1263.87406  1253.00000     0.00080
      4045    38.78700  1269.05912  1178.00000     0.00085
      4046    38.79536  1274.52120  1176.00000     0.00085
      4047    38.80372  1280.24931  1220.00000     0.00082
      4048    38.81207  1286.29002  1204.00000     0.00083
      4049    38.82043  1292.69226  1216.00000     0.00082
      4050    38.82878  1299.52223  1335.00000     0.00075
      4051    38.83714  1306.85837  1233.00000     0.00081
      4052    38.84549  1314.78599  1212.00000     0.00083
      4053    38.85385  1323.40297  1226.00000     0.00082
      4054    38.86221  1332.81828  1315.00000     0.00076
      4055    38.87056  1343.15318  1304.00000     0.00077
      4056    38.87892  1354.55361  1335.00000     0.00075
      4057    38.88727  1367.17472  1352.00000     0.00074
      4058    38.89563  1381.20048  1393.00000     0.00072
      4059    38.90398  1396.85131  1390.00000     0.00072
      4060    38.91234  1414.38994  1371.00000     0.00073
      4061    38.92069  1434.13256  1459.00000     0.00069
      4062    38.92905  1456.47462  1404.00000     0.00071
      4063    38.93741  1481.84495  1419.00000     0.00070
      4064    38.94576  1510.77161  1472.00000     0.00068
      4065    38.95412  1543.87479  1551.00000     0.00064
      4066    38.96247  1581.87309  1600.00000     0.00063
      4067    38.97083  1625.62744  1604.00000     0.00062
      4068    38.97918  1676.08293  1566.00000     0.00064
      4069    38.98754  1734.25872  1668.00000     0.00060
      4070    38.99590  1801.30194  1779.00000     0.00056
      4071    39.00425  1878.44963  1856.00000     0.00054
      4072    39.01261  1966.97836  1894.00000     0.00053
      4073    39.02096  2068.35683  1954.00000     0.00051
      4074    39.02932  2183.81092  2095.00000     0.00048
      4075    39.03767  2314.58480  2201.00000     0.00045
      4076    39.04603  2461.84510  2435.00000     0.00041
      4077    39.05439  2626.55501  2590.00000     0.00039
      4078    39.06274  2809.45990  2724.00000     0.00037
      4079    39.07110  3010.99970  3014.00000     0.00033
      4080    39.07945  3230.97600  3276.00000     0.00031
      4081    39.08781  3468.80548  3622.00000     0.00028
      4082    39.09616  3723.30554  4005.00000     0.00025
      4083    39.10452  3992.58329  4263.00000     0.00023
      4084    39.11287  4274.00708  4748.00000     0.00021
      4085    39.12123  4563.89702  4954.00000     0.00020
      4086    39.12959  4857.63852  5460.00000     0.00018
      4087    39.13794  5149.63568  5666.00000     0.00018
      4088    39.14630  5433.27565  6197.00000     0.00016
      4089    39.15465  5701.00536  6399.00000     0.00016
      4090    39.16301  5944.29420  6760.00000     0.00015
      4091    39.17136  6154.86336  6763.00000     0.00015
      4092    39.17972  6324.64478  6996.00000     0.00014
      4093    39.18808  6446.72637  6906.00000     0.00014
      4094    39.19643  6516.13604  6897.00000     0.00014
      4095    39.20479  6530.30521  6745.00000     0.00015
      4096    39.21314  6489.95694  6406.00000     0.00016
      4097    39.22150  6399.29363  6222.00000     0.00016
      4098    39.22985  6264.71580  6023.00000     0.00017
      4099    39.23821  6094.36953  5800.00000     0.00017
      4100    39.24656  5897.14010  5799.00000     0.00017
      4101    39.25492  5681.78996  5439.00000     0.00018
      4102    39.26328  5456.72945  5425.00000     0.00018
      4103    39.27163  5229.06815  5368.00000     0.00019
      4104    39.27999  5004.59572  5355.00000     0.00019
      4105    39.28834  4787.74210  5210.00000     0.00019
      4106    39.29670  4581.66927  5144.00000     0.00019
      4107    39.30505  4388.42908  4944.00000     0.00020
      4108    39.31341  4208.75862  4872.00000     0.00021
      4109    39.32177  4042.51337  4634.00000     0.00022
      4110    39.33012  3888.64957  4597.00000     0.00022
      4111    39.33848  3745.72577  4502.00000     0.00022
      4112    39.34683  3611.91700  4222.00000     0.00024
      4113    39.35519  3485.06916  4126.00000     0.00024
      4114    39.36354  3363.15859  4064.00000     0.00025
      4115    39.37190  3244.57302  3893.00000     0.00026
      4116    39.38025  3128.22877  3756.00000     0.00027
      4117    39.38861  3013.78886  3490.00000     0.00029
      4118    39.39697  2901.47093  3395.00000     0.00029
      4119    39.40532  2791.69385  3356.00000     0.00030
      4120    39.41368  2685.23581  3126.00000     0.00032
      4121    39.42203  2582.96726  3004.00000     0.00033
      4122    39.43039  2485.79548  2847.00000     0.00035
      4123    39.43874  2394.51193  2846.00000     0.00035
      4124    39.44710  2309.75287  2767.00000     0.00036
      4125    39.45546  2232.05799  2727.00000     0.00037
      4126    39.46381  2161.69678  2690.00000     0.00037
      4127    39.47217  2098.89881  2560.00000     0.00039
      4128    39.48052  2043.70661  2598.00000     0.00038
      4129    39.48888  1996.05477  2537.00000     0.00039
      4130    39.49723  1955.76475  2426.00000     0.00041
      4131    39.50559  1922.51190  2311.00000     0.00043
      4132    39.51394  1895.88750  2237.00000     0.00045
      4133    39.52230  1875.35660  2154.00000     0.00046
      4134    39.53066  1860.24395  2113.00000     0.00047
      4135    39.53901  1849.79312  2022.00000     0.00049
      4136    39.54737  1843.12134  1907.00000     0.00052
      4137    39.55572  1839.26416  2016.00000     0.00050
      4138    39.56408  1837.20045  2028.00000     0.00049
      4139    39.57243  1835.82074  1962.00000     0.00051
      4140    39.58079  1834.02447  1979.00000     0.00051
      4141    39.58915  1830.73750  1924.00000     0.00052
      4142    39.59750  1825.02670  2010.00000     0.00050
      4143    39.60586  1816.17613  1822.00000     0.00055
      4144    39.61421  1803.71841  1853.00000     0.00054
      4145    39.62257  1787.46895  1822.00000     0.00055
      4146    39.63092  1767.55429  1913.00000     0.00052
      4147    39.63928  1744.32070  1791.00000     0.00056
      4148    39.64764  1718.39745  1686.00000     0.00059
      4149    39.65599  1690.47510  1705.00000     0.00059
      4150    39.66435  1661.27227  1634.00000     0.00061
      4151    39.67270  1631.48103  1748.00000     0.00057
      4152    39.68106  1601.72940  1617.00000     0.00062
      4153    39.68941  1572.56804  1549.00000     0.00065
      4154    39.69777  1544.44920  1590.00000     0.00063
      4155    39.70612  1517.73885  1570.00000     0.00064
      4156    39.71448  1492.73130  1547.00000     0.00065
      4157    39.72284  1469.63341  1523.00000     0.00066
      4158    39.73119  1448.62735  1528.00000     0.00065
      4159    39.73955  1429.81520  1465.00000     0.00068
      4160    39.74790  1413.26486  1416.00000     0.00071
      4161    39.75626  1399.01284  1514.00000     0.00066
      4162    39.76461  1387.07271  1510.00000     0.00066
      4163    39.77297  1377.43839  1421.00000     0.00070
      4164    39.78133  1370.10207  1454.00000     0.00069
      4165    39.78968  1365.01835  1466.00000     0.00068
      4166    39.79804  1362.15705  1390.00000     0.00072
      4167    39.80639  1361.48914  1414.00000     0.00071
      4168    39.81475  1362.99395  1439.00000     0.00069
      4169    39.82310  1366.64068  1438.00000     0.00070
      4170    39.83146  1372.40103  1424.00000     0.00070
      4171    39.83981  1380.24408  1411.00000     0.00071
      4172    39.84817  1390.13900  1419.00000     0.00070
      4173    39.85653  1402.05376  1415.00000     0.00071
      4174    39.86488  1415.93425  1482.00000     0.00067
      4175    39.87324  1431.70394  1433.00000     0.00070
      4176    39.88159  1449.26269  1466.00000     0.00068
      4177    39.88995  1468.48314  1498.00000     0.00067
      4178    39.89830  1489.20222  1561.00000     0.00064
      4179    39.90666  1511.21828  1572.00000     0.00064
      4180    39.91502  1534.26445  1630.00000     0.00061
      4181    39.92337  1558.02925  1538.00000     0.00065
      4182    39.93173  1582.14814  1643.00000     0.00061
      4183    39.94008  1606.21041  1668.00000     0.00060
      4184    39.94844  1629.77218  1725.00000     0.00058
      4185    39.95679  1652.36443  1790.00000     0.00056
      4186    39.96515  1673.57557  1704.00000     0.00059
      4187    39.97350  1693.06221  1763.00000     0.00057
      4188    39.98186  1710.60951  1774.00000     0.00056
      4189    39.99022  1726.17301  1748.00000     0.00057
      4190    39.99857  1739.89512  1671.00000     0.00060
      4191    40.00693  1752.11268  1721.00000     0.00058
      4192    40.01528  1763.33089  1759.00000     0.00057
      4193    40.02364  1774.13642  1773.00000     0.00056
      4194    40.03199  1785.14744  1721.00000     0.00058
      4195    40.04035  1796.95884  1762.00000     0.00057
      4196    40.04871  1810.08391  1809.00000     0.00055
      4197    40.05706  1824.92130  1768.00000     0.00057
      4198    40.06542  1841.73917  1794.00000     0.00056
      4199    40.07377  1860.66060  1848.00000     0.00054
      4200    40.08213  1881.70856  1822.00000     0.00055
      4201    40.09048  1904.76595  1866.00000     0.00054
      4202    40.09884  1929.55441  1803.00000     0.00055
      4203    40.10719  1955.70985  1772.00000     0.00056
      4204    40.11555  1982.80666  1941.00000     0.00052
      4205    40.12391  2010.40115  2016.00000     0.00050
      4206    40.13226  2038.09471  1904.00000     0.00053
      4207    40.14062  2065.60515  1926.00000     0.00052
      4208    40.14897  2092.87966  1946.00000     0.00051
      4209    40.15733  2120.13781  1946.00000     0.00051
      4210    40.16568  2147.91994  2036.00000     0.00049
      4211    40.17404  2177.09641  2025.00000     0.00049
      4212    40.18240  2208.82786  2052.00000     0.00049
      4213    40.19075  2244.48843  2088.00000     0.00048
      4214    40.19911  2285.51389  2143.00000     0.00047
      4215    40.20746  2333.33050  2251.00000     0.00044
      4216    40.21582  2389.29196  2170.00000     0.00046
      4217    40.22417  2454.58975  2249.00000     0.00044
      4218    40.23253  2530.27857  2314.00000     0.00043
      4219    40.24089  2617.02842  2392.00000     0.00042
      4220    40.24924  2715.25588  2522.00000     0.00040
      4221    40.25760  2825.07322  2553.00000     0.00039
      4222    40.26595  2946.24325  2779.00000     0.00036
      4223    40.27431  3078.17209  2811.00000     0.00036
      4224    40.28266  3219.83622  3040.00000     0.00033
      4225    40.29102  3369.65791  3143.00000     0.00032
      4226    40.29937  3525.66323  3312.00000     0.00030
      4227    40.30773  3685.34151  3515.00000     0.00028
      4228    40.31609  3845.71704  3586.00000     0.00028
      4229    40.32444  4003.32111  3900.00000     0.00026
      4230    40.33280  4154.39290  3992.00000     0.00025
      4231    40.34115  4295.22796  4141.00000     0.00024
      4232    40.34951  4422.37299  4351.00000     0.00023
      4233    40.35786  4532.93751  4567.00000     0.00022
      4234    40.36622  4625.09451  4602.00000     0.00022
      4235    40.37458  4698.00922  4680.00000     0.00021
      4236    40.38293  4752.81684  4607.00000     0.00022
      4237    40.39129  4791.78682  4666.00000     0.00021
      4238    40.39964  4818.14209  4581.00000     0.00022
      4239    40.40800  4835.58303  4586.00000     0.00022
      4240    40.41635  4847.86699  4710.00000     0.00021
      4241    40.42471  4858.39407  4663.00000     0.00021
      4242    40.43306  4869.94221  4626.00000     0.00022
      4243    40.44142  4884.31288  4556.00000     0.00022
      4244    40.44978  4902.22542  4719.00000     0.00021
      4245    40.45813  4923.37262  4800.00000     0.00021
      4246    40.46649  4946.60196  4963.00000     0.00020
      4247    40.47484  4969.94150  5015.00000     0.00020
      4248    40.48320  4990.72880  5026.00000     0.00020
      4249    40.49155  5005.78086  4969.00000     0.00020
      4250    40.49991  5011.74658  5048.00000     0.00020
      4251    40.50827  5005.15693  5041.00000     0.00020
      4252    40.51662  4982.96929  4928.00000     0.00020
      4253    40.52498  4942.33098  4967.00000     0.00020
      4254    40.53333  4881.12414  4852.00000     0.00021
      4255    40.54169  4798.04011  4725.00000     0.00021
      4256    40.55004  4693.34557  4757.00000     0.00021
      4257    40.55840  4568.36608  4679.00000     0.00021
      4258    40.56675  4425.57307  4493.00000     0.00022
      4259    40.57511  4268.28355  4374.00000     0.00023
      4260    40.58347  4100.35773  4239.00000     0.00024
      4261    40.59182  3925.93232  4132.00000     0.00024
      4262    40.60018  3749.09932  3936.00000     0.00025
      4263    40.60853  3573.49489  3842.00000     0.00026
      4264    40.61689  3402.23352  3649.00000     0.00027
      4265    40.62524  3237.94230  3560.00000     0.00028
      4266    40.63360  3082.78849  3467.00000     0.00029
      4267    40.64196  2938.47351  3433.00000     0.00029
      4268    40.65031  2806.27472  3262.00000     0.00031
      4269    40.65867  2687.10609  3276.00000     0.00031
      4270    40.66702  2581.60153  3236.00000     0.00031
      4271    40.67538  2490.18862  3094.00000     0.00032
      4272    40.68373  2413.20654  2932.00000     0.00034
      4273    40.69209  2350.70381  2983.00000     0.00034
      4274    40.70044  2302.65574  2957.00000     0.00034
      4275    40.70880  2268.98868  2796.00000     0.00036
      4276    40.71716  2249.58462  2801.00000     0.00036
      4277    40.72551  2244.32263  2691.00000     0.00037
      4278    40.73387  2253.16657  2670.00000     0.00037
      4279    40.74222  2275.87727  2665.00000     0.00038
      4280    40.75058  2312.30989  2642.00000     0.00038
      4281    40.75893  2362.31051  2707.00000     0.00037
      4282    40.76729  2425.69746  2719.00000     0.00037
      4283    40.77565  2502.27254  2755.00000     0.00036
      4284    40.78400  2591.72469  2872.00000     0.00035
      4285    40.79236  2693.47733  2962.00000     0.00034
      4286    40.80071  2806.83815  3092.00000     0.00032
      4287    40.80907  2930.85835  3153.00000     0.00032
      4288    40.81742  3064.28779  3317.00000     0.00030
      4289    40.82578  3205.52965  3444.00000     0.00029
      4290    40.83414  3352.44117  3579.00000     0.00028
      4291    40.84249  3502.54789  3718.00000     0.00027
      4292    40.85085  3652.90376  3684.00000     0.00027
      4293    40.85920  3799.98335  3962.00000     0.00025
      4294    40.86756  3939.99341  4000.00000     0.00025
      4295    40.87591  4068.71208  4096.00000     0.00024
      4296    40.88427  4182.30438  4128.00000     0.00024
      4297    40.89262  4277.23394  4086.00000     0.00024
      4298    40.90098  4350.73176  3990.00000     0.00025
      4299    40.90934  4401.10643  4150.00000     0.00024
      4300    40.91769  4427.84795  4133.00000     0.00024
      4301    40.92605  4431.70219  3930.00000     0.00025
      4302    40.93440  4414.70601  4093.00000     0.00024
      4303    40.94276  4379.38131  4013.00000     0.00025
      4304    40.95111  4328.51869  4093.00000     0.00024
      4305    40.95947  4264.73447  4142.00000     0.00024
      4306    40.96783  4190.20125  4080.00000     0.00025
      4307    40.97618  4106.62799  4119.00000     0.00024
      4308    40.98454  4015.16237  4190.00000     0.00024
      4309    40.99289  3916.37703  4102.00000     0.00024
      4310    41.00125  3810.49538  4137.00000     0.00024
      4311    41.00960  3697.59163  3993.00000     0.00025
      4312    41.01796  3578.11505  3896.00000     0.00026
      4313    41.02631  3452.68844  3650.00000     0.00027
      4314    41.03467  3322.36631  3384.00000     0.00030
      4315    41.04303  3188.59514  3131.00000     0.00032
      4316    41.05138  3053.09131  2994.00000     0.00033
      4317    41.05974  2917.71391  2875.00000     0.00035
      4318    41.06809  2784.35303  2717.00000     0.00037
      4319    41.07645  2654.59308  2547.00000     0.00039
      4320    41.08480  2529.79969  2566.00000     0.00039
      4321    41.09316  2411.04085  2548.00000     0.00039
      4322    41.10152  2299.10479  2437.00000     0.00041
      4323    41.10987  2194.55908  2210.00000     0.00045
      4324    41.11823  2097.63269  2249.00000     0.00044
      4325    41.12658  2008.41164  2144.00000     0.00047
      4326    41.13494  1926.83628  2028.00000     0.00049
      4327    41.14329  1852.72340  1921.00000     0.00052
      4328    41.15165  1785.84318  1888.00000     0.00053
      4329    41.16000  1725.81415  1744.00000     0.00057
      4330    41.16836  1672.20908  1631.00000     0.00061
      4331    41.17672  1624.58731  1573.00000     0.00064
      4332    41.18507  1582.48593  1516.00000     0.00066
      4333    41.19343  1545.44294  1449.00000     0.00069
      4334    41.20178  1513.00573  1397.00000     0.00072
      4335    41.21014  1484.68086  1357.00000     0.00074
      4336    41.21849  1460.01830  1422.00000     0.00070
      4337    41.22685  1438.61215  1380.00000     0.00072
      4338    41.23521  1420.08319  1344.00000     0.00074
      4339    41.24356  1404.10286  1348.00000     0.00074
      4340    41.25192  1390.36678  1289.00000     0.00078
      4341    41.26027  1378.61388  1306.00000     0.00077
      4342    41.26863  1368.64159  1272.00000     0.00079
      4343    41.27698  1360.29663  1294.00000     0.00077
      4344    41.28534  1353.47540  1327.00000     0.00075
      4345    41.29370  1348.12738  1292.00000     0.00077
      4346    41.30205  1344.22667  1322.00000     0.00076
      4347    41.31041  1341.79541  1309.00000     0.00076
      4348    41.31876  1340.89207  1243.00000     0.00080
      4349    41.32712  1341.60685  1273.00000     0.00079
      4350    41.33547  1344.07078  1262.00000     0.00079
      4351    41.34383  1348.43167  1252.00000     0.00080
      4352    41.35218  1354.85745  1282.00000     0.00078
      4353    41.36054  1363.51691  1291.00000     0.00077
      4354    41.36890  1374.63199  1288.00000     0.00078
      4355    41.37725  1388.49668  1361.00000     0.00073
      4356    41.38561  1405.30906  1298.00000     0.00077
      4357    41.39396  1425.27249  1335.00000     0.00075
      4358    41.40232  1448.60164  1373.00000     0.00073
      4359    41.41067  1475.48340  1311.00000     0.00076
      4360    41.41903  1506.07311  1396.00000     0.00072
      4361    41.42739  1540.49356  1437.00000     0.00070
      4362    41.43574  1578.79747  1457.00000     0.00069
      4363    41.44410  1620.93699  1451.00000     0.00069
      4364    41.45245  1666.79207  1553.00000     0.00064
      4365    41.46081  1716.12937  1562.00000     0.00064
      4366    41.46916  1768.58341  1753.00000     0.00057
      4367    41.47752  1823.66565  1726.00000     0.00058
      4368    41.48587  1880.68580  1766.00000     0.00057
      4369    41.49423  1938.79012  1878.00000     0.00053
      4370    41.50259  1996.93819  1935.00000     0.00052
      4371    41.51094  2053.90760  1898.00000     0.00053
      4372    41.51930  2108.31610  2187.00000     0.00046
      4373    41.52765  2158.63449  2116.00000     0.00047
      4374    41.53601  2203.38932  2238.00000     0.00045
      4375    41.54436  2241.17140  2244.00000     0.00045
      4376    41.55272  2270.78274  2294.00000     0.00044
      4377    41.56108  2291.39857  2287.00000     0.00044
      4378    41.56943  2302.57832  2317.00000     0.00043
      4379    41.57779  2304.41991  2442.00000     0.00041
      4380    41.58614  2297.49371  2347.00000     0.00043
      4381    41.59450  2282.67270  2243.00000     0.00045
      4382    41.60285  2261.08194  2311.00000     0.00043
      4383    41.61121  2233.92621  2391.00000     0.00042
      4384    41.61956  2202.37128  2410.00000     0.00041
      4385    41.62792  2167.55771  2387.00000     0.00042
      4386    41.63628  2130.42632  2420.00000     0.00041
      4387    41.64463  2091.79049  2263.00000     0.00044
      4388    41.65299  2052.34646  2257.00000     0.00044
      4389    41.66134  2012.69456  2223.00000     0.00045
      4390    41.66970  1973.41893  2253.00000     0.00044
      4391    41.67805  1935.05529  2192.00000     0.00046
      4392    41.68641  1898.10886  1996.00000     0.00050
      4393    41.69477  1863.05053  2027.00000     0.00049
      4394    41.70312  1830.27744  1892.00000     0.00053
      4395    41.71148  1800.09594  1914.00000     0.00052
      4396    41.71983  1772.68050  1746.00000     0.00057
      4397    41.72819  1748.04136  1791.00000     0.00056
      4398    41.73654  1726.05966  1773.00000     0.00056
      4399    41.74490  1706.46843  1762.00000     0.00057
      4400    41.75325  1688.88510  1691.00000     0.00059
      4401    41.76161  1672.84007  1619.00000     0.00062
      4402    41.76997  1657.75246  1523.00000     0.00066
      4403    41.77832  1643.06989  1542.00000     0.00065
      4404    41.78668  1628.26265  1477.00000     0.00068
      4405    41.79503  1612.88256  1395.00000     0.00072
      4406    41.80339  1596.62259  1419.00000     0.00070
      4407    41.81174  1579.29799  1404.00000     0.00071
      4408    41.82010  1560.91970  1443.00000     0.00069
      4409    41.82846  1541.64839  1351.00000     0.00074
      4410    41.83681  1521.74066  1298.00000     0.00077
      4411    41.84517  1501.51665  1269.00000     0.00079
      4412    41.85352  1481.32682  1226.00000     0.00082
      4413    41.86188  1461.49136  1236.00000     0.00081
      4414    41.87023  1442.32158  1232.00000     0.00081
      4415    41.87859  1424.07811  1247.00000     0.00080
      4416    41.88695  1406.97383  1225.00000     0.00082
      4417    41.89530  1391.15280  1228.00000     0.00081
      4418    41.90366  1376.76904  1235.00000     0.00081
      4419    41.91201  1363.92225  1204.00000     0.00083
      4420    41.92037  1352.67987  1217.00000     0.00082
      4421    41.92872  1343.09319  1214.00000     0.00082
      4422    41.93708  1335.19750  1156.00000     0.00087
      4423    41.94543  1329.01952  1259.00000     0.00079
      4424    41.95379  1324.58640  1217.00000     0.00082
      4425    41.96215  1321.91352  1112.00000     0.00090
      4426    41.97050  1321.02345  1187.00000     0.00084
      4427    41.97886  1321.95445  1198.00000     0.00083
      4428    41.98721  1324.75989  1209.00000     0.00083
      4429    41.99557  1329.51580  1225.00000     0.00082
      4430    42.00392  1336.32980  1175.00000     0.00085
      4431    42.01228  1345.32668  1172.00000     0.00085
      4432    42.02064  1356.66502  1297.00000     0.00077
      4433    42.02899  1370.54224  1225.00000     0.00082
      4434    42.03735  1387.18710  1269.00000     0.00079
      4435    42.04570  1406.86291  1214.00000     0.00082
      4436    42.05406  1429.88342  1311.00000     0.00076
      4437    42.06241  1456.55189  1311.00000     0.00076
      4438    42.07077  1487.20928  1256.00000     0.00080
      4439    42.07912  1522.21470  1319.00000     0.00076
      4440    42.08748  1561.91507  1374.00000     0.00073
      4441    42.09584  1606.66218  1433.00000     0.00070
      4442    42.10419  1656.78457  1498.00000     0.00067
      4443    42.11255  1712.53560  1590.00000     0.00063
      4444    42.12090  1774.13083  1574.00000     0.00064
      4445    42.12926  1841.71385  1743.00000     0.00057
      4446    42.13761  1915.29443  1850.00000     0.00054
      4447    42.14597  1994.77984  1976.00000     0.00051
      4448    42.15433  2079.88677  2107.00000     0.00047
      4449    42.16268  2170.15307  2196.00000     0.00046
      4450    42.17104  2264.90926  2325.00000     0.00043
      4451    42.17939  2363.24553  2446.00000     0.00041
      4452    42.18775  2463.95109  2577.00000     0.00039
      4453    42.19610  2565.52786  2713.00000     0.00037
      4454    42.20446  2666.28348  2918.00000     0.00034
      4455    42.21281  2764.30994  2968.00000     0.00034
      4456    42.22117  2857.60603  3131.00000     0.00032
      4457    42.22953  2944.15932  3202.00000     0.00031
      4458    42.23788  3022.04427  3141.00000     0.00032
      4459    42.24624  3089.65440  3235.00000     0.00031
      4460    42.25459  3145.83448  3215.00000     0.00031
      4461    42.26295  3189.77404  3289.00000     0.00030
      4462    42.27130  3221.03168  3129.00000     0.00032
      4463    42.27966  3239.46369  3247.00000     0.00031
      4464    42.28802  3245.11048  3307.00000     0.00030
      4465    42.29637  3238.24601  3271.00000     0.00031
      4466    42.30473  3219.21429  3281.00000     0.00030
      4467    42.31308  3188.52703  3418.00000     0.00029
      4468    42.32144  3146.84064  3359.00000     0.00030
      4469    42.32979  3095.28930  3318.00000     0.00030
      4470    42.33815  3035.32594  3304.00000     0.00030
      4471    42.34650  2968.70572  3123.00000     0.00032
      4472    42.35486  2897.44826  2953.00000     0.00034
      4473    42.36322  2823.71239  2886.00000     0.00035
      4474    42.37157  2749.62649  2749.00000     0.00036
      4475    42.37993  2677.31409  2704.00000     0.00037
      4476    42.38828  2608.62099  2581.00000     0.00039
      4477    42.39664  2545.15569  2647.00000     0.00038
      4478    42.40499  2488.30483  2559.00000     0.00039
      4479    42.41335  2439.27300  2463.00000     0.00041
      4480    42.42171  2399.05835  2480.00000     0.00040
      4481    42.43006  2368.53137  2438.00000     0.00041
      4482    42.43842  2348.43894  2327.00000     0.00043
      4483    42.44677  2339.50478  2342.00000     0.00043
      4484    42.45513  2342.45791  2297.00000     0.00044
      4485    42.46348  2358.10474  2267.00000     0.00044
      4486    42.47184  2387.18224  2281.00000     0.00044
      4487    42.48020  2430.52733  2217.00000     0.00045
      4488    42.48855  2489.04387  2138.00000     0.00047
      4489    42.49691  2563.71330  2195.00000     0.00046
      4490    42.50526  2655.65972  2359.00000     0.00042
      4491    42.51362  2765.92866  2331.00000     0.00043
      4492    42.52197  2895.46911  2345.00000     0.00043
      4493    42.53033  3045.19325  2526.00000     0.00040
      4494    42.53868  3215.86314  2662.00000     0.00038
      4495    42.54704  3408.00732  2949.00000     0.00034
      4496    42.55540  3622.02003  3230.00000     0.00031
      4497    42.56375  3857.47411  3704.00000     0.00027
      4498    42.57211  4113.58126  4128.00000     0.00024
      4499    42.58046  4388.92935  4446.00000     0.00022
      4500    42.58882  4681.37336  5022.00000     0.00020
      4501    42.59717  4987.95893  5488.00000     0.00018
      4502    42.60553  5304.70533  6085.00000     0.00016
      4503    42.61389  5626.49710  6562.00000     0.00015
      4504    42.62224  5947.16344  7132.00000     0.00014
      4505    42.63060  6259.44956  7568.00000     0.00013
      4506    42.63895  6554.91701  7987.00000     0.00013
      4507    42.64731  6824.03399  8335.00000     0.00012
      4508    42.65566  7057.07410  8346.00000     0.00012
      4509    42.66402  7244.58407  8411.00000     0.00012
      4510    42.67237  7378.01108  8103.00000     0.00012
      4511    42.68073  7450.69377  7616.00000     0.00013
      4512    42.68909  7458.60504  7443.00000     0.00013
      4513    42.69744  7400.54091  6943.00000     0.00014
      4514    42.70580  7279.90158  6545.00000     0.00015
      4515    42.71415  7102.51990  6407.00000     0.00016
      4516    42.72251  6876.52931  6106.00000     0.00016
      4517    42.73086  6611.43495  5898.00000     0.00017
      4518    42.73922  6317.08032  5581.00000     0.00018
      4519    42.74758  6003.21235  5580.00000     0.00018
      4520    42.75593  5678.74906  5544.00000     0.00018
      4521    42.76429  5351.28310  5432.00000     0.00018
      4522    42.77264  5027.18689  5320.00000     0.00019
      4523    42.78100  4711.65101  5002.00000     0.00020
      4524    42.78935  4408.86219  4728.00000     0.00021
      4525    42.79771  4121.79355  4255.00000     0.00024
      4526    42.80606  3852.54154  4064.00000     0.00025
      4527    42.81442  3602.46557  3750.00000     0.00027
      4528    42.82278  3372.28477  3293.00000     0.00030
      4529    42.83113  3162.22171  3055.00000     0.00033
      4530    42.83949  2972.12244  2815.00000     0.00036
      4531    42.84784  2801.22525  2627.00000     0.00038
      4532    42.85620  2648.69939  2412.00000     0.00041
      4533    42.86455  2513.57189  2242.00000     0.00045
      4534    42.87291  2394.78644  2206.00000     0.00045
      4535    42.88127  2291.34699  2040.00000     0.00049
      4536    42.88962  2202.13320  1961.00000     0.00051
      4537    42.89798  2126.04878  1992.00000     0.00050
      4538    42.90633  2062.12116  1915.00000     0.00052
      4539    42.91469  2009.44767  1833.00000     0.00055
      4540    42.92304  1967.20519  1934.00000     0.00052
      4541    42.93140  1934.72028  1826.00000     0.00055
      4542    42.93976  1911.26378  1841.00000     0.00054
      4543    42.94811  1896.25257  1831.00000     0.00055
      4544    42.95647  1889.15486  1836.00000     0.00054
      4545    42.96482  1889.49040  1899.00000     0.00053
      4546    42.97318  1896.82805  1909.00000     0.00052
      4547    42.98153  1910.73024  1908.00000     0.00052
      4548    42.98989  1930.73567  1831.00000     0.00055
      4549    42.99824  1956.33094  1978.00000     0.00051
      4550    43.00660  1986.96139  2004.00000     0.00050
      4551    43.01496  2022.01231  2005.00000     0.00050
      4552    43.02331  2060.79493  2077.00000     0.00048
      4553    43.03167  2102.52378  2144.00000     0.00047
      4554    43.04002  2146.35178  2083.00000     0.00048
      4555    43.04838  2191.29421  2196.00000     0.00046
      4556    43.05673  2236.27844  2231.00000     0.00045
      4557    43.06509  2280.11846  2287.00000     0.00044
      4558    43.07345  2321.49716  2342.00000     0.00043
      4559    43.08180  2358.98877  2374.00000     0.00042
      4560    43.09016  2391.04751  2398.00000     0.00042
      4561    43.09851  2416.17465  2491.00000     0.00040
      4562    43.10687  2432.92849  2536.00000     0.00039
      4563    43.11522  2440.06906  2490.00000     0.00040
      4564    43.12358  2436.68070  2593.00000     0.00039
      4565    43.13193  2422.29237  2574.00000     0.00039
      4566    43.14029  2396.90800  2506.00000     0.00040
      4567    43.14865  2361.22669  2508.00000     0.00040
      4568    43.15700  2316.34039  2428.00000     0.00041
      4569    43.16536  2263.70628  2340.00000     0.00043
      4570    43.17371  2204.98560  2105.00000     0.00048
      4571    43.18207  2141.89688  2235.00000     0.00045
      4572    43.19042  2076.10922  2051.00000     0.00049
      4573    43.19878  2009.16980  2095.00000     0.00048
      4574    43.20714  1942.39261  1981.00000     0.00050
      4575    43.21549  1876.88050  1888.00000     0.00053
      4576    43.22385  1813.52067  1965.00000     0.00051
      4577    43.23220  1753.00955  1881.00000     0.00053
      4578    43.24056  1695.86866  1820.00000     0.00055
      4579    43.24891  1642.44596  1828.00000     0.00055
      4580    43.25727  1592.96777  1740.00000     0.00057
      4581    43.26562  1547.53968  1673.00000     0.00060
      4582    43.27398  1506.17818  1663.00000     0.00060
      4583    43.28234  1468.83104  1553.00000     0.00064
      4584    43.29069  1435.36001  1575.00000     0.00063
      4585    43.29905  1405.56971  1430.00000     0.00070
      4586    43.30740  1379.24312  1480.00000     0.00068
      4587    43.31576  1356.13712  1403.00000     0.00071
      4588    43.32411  1335.99521  1314.00000     0.00076
      4589    43.33247  1318.57226  1322.00000     0.00076
      4590    43.34083  1303.60168  1269.00000     0.00079
      4591    43.34918  1290.83174  1255.00000     0.00080
      4592    43.35754  1280.03962  1303.00000     0.00077
      4593    43.36589  1271.02036  1225.00000     0.00082
      4594    43.37425  1263.59143  1196.00000     0.00084
      4595    43.38260  1257.60487  1180.00000     0.00085
      4596    43.39096  1252.91567  1222.00000     0.00082
      4597    43.39931  1249.41356  1190.00000     0.00084
      4598    43.40767  1247.01146  1276.00000     0.00078
      4599    43.41603  1245.64446  1220.00000     0.00082
      4600    43.42438  1245.27066  1214.00000     0.00082
      4601    43.43274  1245.87378  1242.00000     0.00081
      4602    43.44109  1247.43539  1221.00000     0.00082
      4603    43.44945  1249.96678  1204.00000     0.00083
      4604    43.45780  1253.51246  1283.00000     0.00078
      4605    43.46616  1258.13227  1195.00000     0.00084
      4606    43.47452  1263.91970  1246.00000     0.00080
      4607    43.48287  1270.98042  1276.00000     0.00078
      4608    43.49123  1279.45413  1221.00000     0.00082
      4609    43.49958  1289.51571  1195.00000     0.00084
      4610    43.50794  1301.37671  1265.00000     0.00079
      4611    43.51629  1315.30020  1264.00000     0.00079
      4612    43.52465  1331.59040  1198.00000     0.00083
      4613    43.53301  1350.58752  1258.00000     0.00079
      4614    43.54136  1372.69022  1320.00000     0.00076
      4615    43.54972  1398.35171  1315.00000     0.00076
      4616    43.55807  1428.07785  1367.00000     0.00073
      4617    43.56643  1462.47374  1376.00000     0.00073
      4618    43.57478  1502.11011  1421.00000     0.00070
      4619    43.58314  1547.62757  1416.00000     0.00071
      4620    43.59149  1599.69458  1420.00000     0.00070
      4621    43.59985  1658.98967  1455.00000     0.00069
      4622    43.60821  1726.21996  1518.00000     0.00066
      4623    43.61656  1802.03909  1527.00000     0.00065
      4624    43.62492  1886.97734  1570.00000     0.00064
      4625    43.63327  1981.50916  1623.00000     0.00062
      4626    43.64163  2085.98959  1787.00000     0.00056
      4627    43.64998  2200.59883  1809.00000     0.00055
      4628    43.65834  2325.40442  1884.00000     0.00053
      4629    43.66670  2460.03646  1976.00000     0.00051
      4630    43.67505  2603.91173  2132.00000     0.00047
      4631    43.68341  2756.12014  2326.00000     0.00043
      4632    43.69176  2915.36544  2495.00000     0.00040
      4633    43.70012  3079.93463  2652.00000     0.00038
      4634    43.70847  3247.59738  3007.00000     0.00033
      4635    43.71683  3415.59398  3100.00000     0.00032
      4636    43.72518  3580.67373  3556.00000     0.00028
      4637    43.73354  3739.06491  3632.00000     0.00028
      4638    43.74190  3886.52613  3853.00000     0.00026
      4639    43.75025  4018.30660  4137.00000     0.00024
      4640    43.75861  4129.82412  4364.00000     0.00023
      4641    43.76696  4216.67547  4212.00000     0.00024
      4642    43.77532  4275.10067  4408.00000     0.00023
      4643    43.78367  4302.38847  4545.00000     0.00022
      4644    43.79203  4297.10887  4652.00000     0.00021
      4645    43.80039  4259.49396  4488.00000     0.00022
      4646    43.80874  4191.62382  4428.00000     0.00023
      4647    43.81710  4096.68632  4271.00000     0.00023
      4648    43.82545  3978.78808  4070.00000     0.00025
      4649    43.83381  3842.54529  3749.00000     0.00027
      4650    43.84216  3692.60858  3719.00000     0.00027
      4651    43.85052  3533.62274  3644.00000     0.00027
      4652    43.85887  3369.68217  3421.00000     0.00029
      4653    43.86723  3204.31600  3346.00000     0.00030
      4654    43.87559  3040.57029  3242.00000     0.00031
      4655    43.88394  2880.86344  3195.00000     0.00031
      4656    43.89230  2727.12979  3099.00000     0.00032
      4657    43.90065  2580.74720  3062.00000     0.00033
      4658    43.90901  2442.71327  3039.00000     0.00033
      4659    43.91736  2313.66591  2796.00000     0.00036
      4660    43.92572  2193.95127  2703.00000     0.00037
      4661    43.93408  2083.75718  2499.00000     0.00040
      4662    43.94243  1982.92215  2348.00000     0.00043
      4663    43.95079  1891.20242  2150.00000     0.00047
      4664    43.95914  1808.25686  2017.00000     0.00050
      4665    43.96750  1733.65991  1834.00000     0.00055
      4666    43.97585  1666.93956  1753.00000     0.00057
      4667    43.98421  1607.57379  1630.00000     0.00061
      4668    43.99256  1554.93008  1555.00000     0.00064
      4669    44.00092  1508.41988  1482.00000     0.00067
      4670    44.00928  1467.45898  1515.00000     0.00066
      4671    44.01763  1431.47217  1475.00000     0.00068
      4672    44.02599  1399.92746  1390.00000     0.00072
      4673    44.03434  1372.25950  1416.00000     0.00071
      4674    44.04270  1347.97144  1280.00000     0.00078
      4675    44.05105  1326.60476  1330.00000     0.00075
      4676    44.05941  1307.74502  1309.00000     0.00076
      4677    44.06777  1291.03905  1290.00000     0.00078
      4678    44.07612  1276.17218  1284.00000     0.00078
      4679    44.08448  1262.86247  1268.00000     0.00079
      4680    44.09283  1250.89881  1234.00000     0.00081
      4681    44.10119  1240.12939  1214.00000     0.00082
      4682    44.10954  1230.45708  1257.00000     0.00080
      4683    44.11790  1221.82386  1174.00000     0.00085
      4684    44.12626  1214.20832  1182.00000     0.00085
      4685    44.13461  1207.61536  1217.00000     0.00082
      4686    44.14297  1202.06777  1140.00000     0.00088
      4687    44.15132  1197.59632  1284.00000     0.00078
      4688    44.15968  1194.23299  1185.00000     0.00084
      4689    44.16803  1191.99836  1121.00000     0.00089
      4690    44.17639  1190.89902  1232.00000     0.00081
      4691    44.18474  1190.93226  1193.00000     0.00084
      4692    44.19310  1192.08306  1175.00000     0.00085
      4693    44.20146  1194.29630  1188.00000     0.00084
      4694    44.20981  1197.51857  1194.00000     0.00084
      4695    44.21817  1201.66333  1205.00000     0.00083
      4696    44.22652  1206.58134  1179.00000     0.00085
      4697    44.23488  1212.12445  1190.00000     0.00084
      4698    44.24323  1218.11004  1188.00000     0.00084
      4699    44.25159  1224.31677  1219.00000     0.00082
      4700    44.25995  1230.48728  1204.00000     0.00083
      4701    44.26830  1236.34615  1185.00000     0.00084
      4702    44.27666  1241.61828  1240.00000     0.00081
      4703    44.28501  1246.03271  1298.00000     0.00077
      4704    44.29337  1249.35304  1234.00000     0.00081
      4705    44.30172  1251.37767  1171.00000     0.00085
      4706    44.31008  1251.99159  1225.00000     0.00082
      4707    44.31843  1251.12268  1266.00000     0.00079
      4708    44.32679  1248.77895  1170.00000     0.00085
      4709    44.33515  1245.00690  1160.00000     0.00086
      4710    44.34350  1239.88107  1219.00000     0.00082
      4711    44.35186  1233.49676  1168.00000     0.00086
      4712    44.36021  1225.97345  1240.00000     0.00081
      4713    44.36857  1217.43310  1205.00000     0.00083
      4714    44.37692  1208.01233  1075.00000     0.00093
      4715    44.38528  1197.86602  1195.00000     0.00084
      4716    44.39364  1187.16653  1196.00000     0.00084
      4717    44.40199  1176.11353  1118.00000     0.00089
      4718    44.41035  1164.91363  1156.00000     0.00087
      4719    44.41870  1153.77115  1124.00000     0.00089
      4720    44.42706  1142.88000  1069.00000     0.00094
      4721    44.43541  1132.41485  1107.00000     0.00090
      4722    44.44377  1122.52912  1096.00000     0.00091
      4723    44.45212  1113.34304  1040.00000     0.00096
      4724    44.46048  1104.94657  1036.00000     0.00097
      4725    44.46884  1097.40316  1070.00000     0.00093
      4726    44.47719  1090.75091  1027.00000     0.00097
      4727    44.48555  1085.00608  1049.00000     0.00095
      4728    44.49390  1080.16618  1028.00000     0.00097
      4729    44.50226  1076.20013  1034.00000     0.00097
      4730    44.51061  1073.06223  1055.00000     0.00095
      4731    44.51897  1070.69107  1004.00000     0.00100
      4732    44.52733  1069.00942  1063.00000     0.00094
      4733    44.53568  1067.92641  1017.00000     0.00098
      4734    44.54404  1067.33332   950.00000     0.00105
      4735    44.55239  1067.10472   976.00000     0.00102
      4736    44.56075  1067.10598   977.00000     0.00102
      4737    44.56910  1067.19342   950.00000     0.00105
      4738    44.57746  1067.21973   953.00000     0.00105
      4739    44.58582  1067.03969   934.00000     0.00107
      4740    44.59417  1066.51646  1024.00000     0.00098
      4741    44.60253  1065.54454   946.00000     0.00106
      4742    44.61088  1064.04814  1061.00000     0.00094
      4743    44.61924  1061.99092   978.00000     0.00102
      4744    44.62759  1059.37838   983.00000     0.00102
      4745    44.63595  1056.24993  1001.00000     0.00100
      4746    44.64430  1052.68244   976.00000     0.00102
      4747    44.65266  1048.77237   896.00000     0.00112
      4748    44.66102  1044.62312   994.00000     0.00101
      4749    44.66937  1040.33845   947.00000     0.00106
      4750    44.67773  1036.01538   941.00000     0.00106
      4751    44.68608  1031.74043   947.00000     0.00106
      4752    44.69444  1027.58946   922.00000     0.00108
      4753    44.70279  1023.62313   940.00000     0.00106
      4754    44.71115  1019.88715   905.00000     0.00110
      4755    44.71951  1016.42430   976.00000     0.00102
      4756    44.72786  1013.26470   970.00000     0.00103
      4757    44.73622  1010.43067   981.00000     0.00102
      4758    44.74457  1007.93548   905.00000     0.00110
      4759    44.75293  1005.78812   930.00000     0.00108
      4760    44.76128  1003.99326   977.00000     0.00102
      4761    44.76964  1002.55206   947.00000     0.00106
      4762    44.77799  1001.46461   930.00000     0.00108
      4763    44.78635  1000.72250   932.00000     0.00107
      4764    44.79471  1000.32299   946.00000     0.00106
      4765    44.80306  1000.26239   936.00000     0.00107
      4766    44.81142  1000.54087   950.00000     0.00105
      4767    44.81977  1001.15315   989.00000     0.00101
      4768    44.82813  1002.10458   986.00000     0.00101
      4769    44.83648  1003.40146   931.00000     0.00107
      4770    44.84484  1005.05624   934.00000     0.00107
      4771    44.85320  1007.08799   978.00000     0.00102
      4772    44.86155  1009.52539   943.00000     0.00106
      4773    44.86991  1012.40145   953.00000     0.00105
      4774    44.87826  1015.76076   926.00000     0.00108
      4775    44.88662  1019.65892   996.00000     0.00100
      4776    44.89497  1024.16466  1029.00000     0.00097
      4777    44.90333  1029.36353   955.00000     0.00105
      4778    44.91168  1035.35428  1031.00000     0.00097
      4779    44.92004  1042.24753   997.00000     0.00100
      4780    44.92840  1050.17288   970.00000     0.00103
      4781    44.93675  1059.27722   965.00000     0.00104
      4782    44.94511  1069.72366  1014.00000     0.00099
      4783    44.95346  1081.70499   982.00000     0.00102
      4784    44.96182  1095.40471  1007.00000     0.00099
      4785    44.97017  1111.02401  1027.00000     0.00097
      4786    44.97853  1128.77239  1079.00000     0.00093
      4787    44.98689  1148.86122  1062.00000     0.00094
      4788    44.99524  1171.50327  1081.00000     0.00093
      4789    45.00360  1196.90828  1126.00000     0.00089
      4790    45.01195  1225.22992  1141.00000     0.00088
      4791    45.02031  1256.60957  1171.00000     0.00085
      4792    45.02866  1291.14764  1134.00000     0.00088
      4793    45.03702  1328.89148  1247.00000     0.00080
      4794    45.04537  1369.84441  1255.00000     0.00080
      4795    45.05373  1413.90283  1354.00000     0.00074
      4796    45.06209  1460.86053  1391.00000     0.00072
      4797    45.07044  1510.42532  1524.00000     0.00066
      4798    45.07880  1562.17994  1580.00000     0.00063
      4799    45.08715  1615.57109  1793.00000     0.00056
      4800    45.09551  1669.89347  1778.00000     0.00056
      4801    45.10386  1724.25190  1946.00000     0.00051
      4802    45.11222  1777.58813  2064.00000     0.00048
      4803    45.12058  1828.69092  2177.00000     0.00046
      4804    45.12893  1876.20502  2204.00000     0.00045
      4805    45.13729  1918.62152  2325.00000     0.00043
      4806    45.14564  1954.39979  2349.00000     0.00043
      4807    45.15400  1982.15878  2395.00000     0.00042
      4808    45.16235  2000.70125  2299.00000     0.00043
      4809    45.17071  2009.18280  2409.00000     0.00042
      4810    45.17907  2007.22242  2326.00000     0.00043
      4811    45.18742  1994.88340  2218.00000     0.00045
      4812    45.19578  1972.89088  2120.00000     0.00047
      4813    45.20413  1942.37019  2082.00000     0.00048
      4814    45.21249  1904.72616  1922.00000     0.00052
      4815    45.22084  1861.52708  1910.00000     0.00052
      4816    45.22920  1814.36776  1872.00000     0.00053
      4817    45.23755  1764.76811  1869.00000     0.00054
      4818    45.24591  1714.15257  1892.00000     0.00053
      4819    45.25427  1663.72573  1859.00000     0.00054
      4820    45.26262  1614.49469  1903.00000     0.00053
      4821    45.27098  1567.31797  1813.00000     0.00055
      4822    45.27933  1522.89381  1768.00000     0.00057
      4823    45.28769  1481.76859  1810.00000     0.00055
      4824    45.29604  1444.34735  1633.00000     0.00061
      4825    45.30440  1410.91029  1739.00000     0.00058
      4826    45.31276  1381.65881  1656.00000     0.00060
      4827    45.32111  1356.70150  1553.00000     0.00064
      4828    45.32947  1336.09893  1509.00000     0.00066
      4829    45.33782  1319.79680  1399.00000     0.00071
      4830    45.34618  1307.69762  1453.00000     0.00069
      4831    45.35453  1299.65393  1338.00000     0.00075
      4832    45.36289  1295.47943  1436.00000     0.00070
      4833    45.37124  1294.95654  1386.00000     0.00072
      4834    45.37960  1297.83551  1401.00000     0.00071
      4835    45.38796  1303.81903  1443.00000     0.00069
      4836    45.39631  1312.57774  1449.00000     0.00069
      4837    45.40467  1323.76006  1442.00000     0.00069
      4838    45.41302  1336.98159  1446.00000     0.00069
      4839    45.42138  1351.83140  1465.00000     0.00068
      4840    45.42973  1367.85183  1496.00000     0.00067
      4841    45.43809  1384.56045  1494.00000     0.00067
      4842    45.44645  1401.47183  1470.00000     0.00068
      4843    45.45480  1418.11057  1474.00000     0.00068
      4844    45.46316  1434.04417  1478.00000     0.00068
      4845    45.47151  1448.91888  1480.00000     0.00068
      4846    45.47987  1462.48421  1453.00000     0.00069
      4847    45.48822  1474.67339  1540.00000     0.00065
      4848    45.49658  1485.70521  1484.00000     0.00067
      4849    45.50493  1495.71221  1449.00000     0.00069
      4850    45.51329  1505.04016  1485.00000     0.00067
      4851    45.52165  1514.09478  1503.00000     0.00067
      4852    45.53000  1523.29190  1576.00000     0.00063
      4853    45.53836  1533.01120  1557.00000     0.00064
      4854    45.54671  1543.53504  1597.00000     0.00063
      4855    45.55507  1555.02483  1600.00000     0.00063
      4856    45.56342  1567.50753  1681.00000     0.00059
      4857    45.57178  1580.86116  1662.00000     0.00060
      4858    45.58014  1594.79682  1729.00000     0.00058
      4859    45.58849  1608.87652  1728.00000     0.00058
      4860    45.59685  1622.51530  1828.00000     0.00055
      4861    45.60520  1635.00627  1802.00000     0.00055
      4862    45.61356  1645.55598  1894.00000     0.00053
      4863    45.62191  1653.31582  1970.00000     0.00051
      4864    45.63027  1657.49355  1887.00000     0.00053
      4865    45.63862  1657.40805  2000.00000     0.00050
      4866    45.64698  1652.57724  1984.00000     0.00050
      4867    45.65534  1642.75753  1910.00000     0.00052
      4868    45.66369  1627.97874  1942.00000     0.00051
      4869    45.67205  1608.51582  1856.00000     0.00054
      4870    45.68040  1584.93371  1832.00000     0.00055
      4871    45.68876  1557.92889  1813.00000     0.00055
      4872    45.69711  1528.30807  1768.00000     0.00057
      4873    45.70547  1496.89311  1590.00000     0.00063
      4874    45.71383  1464.47773  1620.00000     0.00062
      4875    45.72218  1431.79274  1546.00000     0.00065
      4876    45.73054  1399.47432  1510.00000     0.00066
      4877    45.73889  1368.06384  1532.00000     0.00065
      4878    45.74725  1338.00059  1584.00000     0.00063
      4879    45.75560  1309.63025  1444.00000     0.00069
      4880    45.76396  1283.22958  1462.00000     0.00068
      4881    45.77232  1258.97934  1492.00000     0.00067
      4882    45.78067  1237.00931  1491.00000     0.00067
      4883    45.78903  1217.39603  1438.00000     0.00070
      4884    45.79738  1200.16924  1358.00000     0.00074
      4885    45.80574  1185.33154  1312.00000     0.00076
      4886    45.81409  1172.86279  1273.00000     0.00079
      4887    45.82245  1162.70540  1286.00000     0.00078
      4888    45.83080  1154.79678  1216.00000     0.00082
      4889    45.83916  1149.05264  1267.00000     0.00079
      4890    45.84752  1145.37290  1212.00000     0.00083
      4891    45.85587  1143.64834  1147.00000     0.00087
      4892    45.86423  1143.74341  1168.00000     0.00086
      4893    45.87258  1145.50708  1128.00000     0.00089
      4894    45.88094  1148.75378  1175.00000     0.00085
      4895    45.88929  1153.32393  1152.00000     0.00087
      4896    45.89765  1158.95663  1176.00000     0.00085
      4897    45.90601  1165.42218  1101.00000     0.00091
      4898    45.91436  1172.45905  1233.00000     0.00081
      4899    45.92272  1179.80107  1135.00000     0.00088
      4900    45.93107  1187.16442  1264.00000     0.00079
      4901    45.93943  1194.30655  1216.00000     0.00082
      4902    45.94778  1201.00913  1271.00000     0.00079
      4903    45.95614  1207.09596  1260.00000     0.00079
      4904    45.96449  1212.43686  1182.00000     0.00085
      4905    45.97285  1216.93709  1196.00000     0.00084
      4906    45.98121  1220.53842  1246.00000     0.00080
      4907    45.98956  1223.20187  1262.00000     0.00079
      4908    45.99792  1224.87499  1250.00000     0.00080
      4909    46.00627  1225.48284  1219.00000     0.00082
      4910    46.01463  1224.91803  1214.00000     0.00082
      4911    46.02298  1223.05250  1214.00000     0.00082
      4912    46.03134  1219.76535  1237.00000     0.00081
      4913    46.03970  1214.94540  1216.00000     0.00082
      4914    46.04805  1208.52510  1150.00000     0.00087
      4915    46.05641  1200.49110  1175.00000     0.00085
      4916    46.06476  1190.91429  1227.00000     0.00081
      4917    46.07312  1179.95796  1171.00000     0.00085
      4918    46.08147  1167.85109  1180.00000     0.00085
      4919    46.08983  1154.86400  1144.00000     0.00087
      4920    46.09818  1141.28792  1149.00000     0.00087
      4921    46.10654  1127.41249  1138.00000     0.00088
      4922    46.11490  1113.50865  1170.00000     0.00085
      4923    46.12325  1099.82031  1035.00000     0.00097
      4924    46.13161  1086.55130  1034.00000     0.00097
      4925    46.13996  1073.87046  1026.00000     0.00097
      4926    46.14832  1061.91159  1092.00000     0.00092
      4927    46.15667  1050.77968  1071.00000     0.00093
      4928    46.16503  1040.56145  1042.00000     0.00096
      4929    46.17339  1031.30990  1046.00000     0.00096
      4930    46.18174  1023.06739  1020.00000     0.00098
      4931    46.19010  1015.86260   985.00000     0.00102
      4932    46.19845  1009.70800  1017.00000     0.00098
      4933    46.20681  1004.61532   966.00000     0.00104
      4934    46.21516  1000.59228  1021.00000     0.00098
      4935    46.22352   997.63000   930.00000     0.00108
      4936    46.23188   995.72693   993.00000     0.00101
      4937    46.24023   994.87194  1049.00000     0.00095
      4938    46.24859   995.05421   968.00000     0.00103
      4939    46.25694   996.26208  1012.00000     0.00099
      4940    46.26530   998.48168   964.00000     0.00104
      4941    46.27365  1001.69236   937.00000     0.00107
      4942    46.28201  1005.87270   943.00000     0.00106
      4943    46.29036  1010.98789   936.00000     0.00107
      4944    46.29872  1016.99907   968.00000     0.00103
      4945    46.30708  1023.85760  1045.00000     0.00096
      4946    46.31543  1031.50108  1013.00000     0.00099
      4947    46.32379  1039.85234  1118.00000     0.00089
      4948    46.33214  1048.80945  1025.00000     0.00098
      4949    46.34050  1058.23820  1111.00000     0.00090
      4950    46.34885  1068.01484  1107.00000     0.00090
      4951    46.35721  1078.00524  1118.00000     0.00089
      4952    46.36557  1087.97020  1128.00000     0.00089
      4953    46.37392  1097.67349  1160.00000     0.00086
      4954    46.38228  1106.85491  1210.00000     0.00083
      4955    46.39063  1115.24548  1170.00000     0.00085
      4956    46.39899  1122.57227  1166.00000     0.00086
      4957    46.40734  1128.58203  1153.00000     0.00087
      4958    46.41570  1133.05778  1151.00000     0.00087
      4959    46.42405  1135.85671  1218.00000     0.00082
      4960    46.43241  1136.94262  1163.00000     0.00086
      4961    46.44077  1136.36691  1097.00000     0.00091
      4962    46.44912  1134.27866  1113.00000     0.00090
      4963    46.45748  1130.90953  1162.00000     0.00086
      4964    46.46583  1126.54234  1129.00000     0.00089
      4965    46.47419  1121.51740  1100.00000     0.00091
      4966    46.48254  1116.17579  1148.00000     0.00087
      4967    46.49090  1110.84735  1196.00000     0.00084
      4968    46.49926  1105.84358  1121.00000     0.00089
      4969    46.50761  1101.45235  1076.00000     0.00093
      4970    46.51597  1097.93738  1111.00000     0.00090
      4971    46.52432  1095.54132  1091.00000     0.00092
      4972    46.53268  1094.47196  1123.00000     0.00089
      4973    46.54103  1094.91978  1083.00000     0.00092
      4974    46.54939  1097.05449  1104.00000     0.00091
      4975    46.55774  1101.03167  1057.00000     0.00095
      4976    46.56610  1106.98776  1119.00000     0.00089
      4977    46.57446  1115.04235  1072.00000     0.00093
      4978    46.58281  1125.28721  1125.00000     0.00089
      4979    46.59117  1137.79096  1110.00000     0.00090
      4980    46.59952  1152.60814  1124.00000     0.00089
      4981    46.60788  1169.77123  1119.00000     0.00089
      4982    46.61623  1189.28177  1181.00000     0.00085
      4983    46.62459  1211.10271  1199.00000     0.00083
      4984    46.63295  1235.16602  1191.00000     0.00084
      4985    46.64130  1261.35061  1190.00000     0.00084
      4986    46.64966  1289.49261  1287.00000     0.00078
      4987    46.65801  1319.36945  1267.00000     0.00079
      4988    46.66637  1350.68596  1321.00000     0.00076
      4989    46.67472  1383.08357  1356.00000     0.00074
      4990    46.68308  1416.13251  1352.00000     0.00074
      4991    46.69143  1449.32791  1452.00000     0.00069
      4992    46.69979  1482.10081  1489.00000     0.00067
      4993    46.70815  1513.87292  1528.00000     0.00065
      4994    46.71650  1544.06905  1493.00000     0.00067
      4995    46.72486  1572.23241  1510.00000     0.00066
      4996    46.73321  1597.97450  1531.00000     0.00065
      4997    46.74157  1621.06063  1463.00000     0.00068
      4998    46.74992  1641.42039  1507.00000     0.00066
      4999    46.75828  1659.10170  1606.00000     0.00062
      5000    46.76664  1674.30827  1613.00000     0.00062
      5001    46.77499  1687.27793  1551.00000     0.00064
      5002    46.78335  1698.20104  1593.00000     0.00063
      5003    46.79170  1707.19655  1651.00000     0.00061
      5004    46.80006  1714.25735  1717.00000     0.00058
      5005    46.80841  1719.23216  1679.00000     0.00060
      5006    46.81677  1721.81916  1648.00000     0.00061
      5007    46.82513  1721.60013  1733.00000     0.00058
      5008    46.83348  1718.11947  1652.00000     0.00061
      5009    46.84184  1710.92274  1738.00000     0.00058
      5010    46.85019  1699.65164  1767.00000     0.00057
      5011    46.85855  1684.11029  1630.00000     0.00061
      5012    46.86690  1664.26040  1764.00000     0.00057
      5013    46.87526  1640.40997  1634.00000     0.00061
      5014    46.88361  1613.04766  1633.00000     0.00061
      5015    46.89197  1582.82668  1566.00000     0.00064
      5016    46.90033  1550.51355  1605.00000     0.00062
      5017    46.90868  1516.88587  1541.00000     0.00065
      5018    46.91704  1482.70546  1483.00000     0.00067
      5019    46.92539  1448.68847  1492.00000     0.00067
      5020    46.93375  1415.43985  1532.00000     0.00065
      5021    46.94210  1383.46643  1462.00000     0.00068
      5022    46.95046  1353.17933  1414.00000     0.00071
      5023    46.95882  1324.89800  1454.00000     0.00069
      5024    46.96717  1298.85667  1430.00000     0.00070
      5025    46.97553  1275.21711  1380.00000     0.00072
      5026    46.98388  1254.08492  1447.00000     0.00069
      5027    46.99224  1235.51674  1341.00000     0.00075
      5028    47.00059  1219.52547  1358.00000     0.00074
      5029    47.00895  1206.09811  1356.00000     0.00074
      5030    47.01730  1195.16096  1348.00000     0.00074
      5031    47.02566  1186.63599  1294.00000     0.00077
      5032    47.03402  1180.43019  1375.00000     0.00073
      5033    47.04237  1176.44643  1311.00000     0.00076
      5034    47.05073  1174.58991  1261.00000     0.00079
      5035    47.05908  1174.76710  1286.00000     0.00078
      5036    47.06744  1176.89156  1366.00000     0.00073
      5037    47.07579  1180.89987  1228.00000     0.00081
      5038    47.08415  1186.73330  1299.00000     0.00077
      5039    47.09251  1194.35860  1261.00000     0.00079
      5040    47.10086  1203.72688  1272.00000     0.00079
      5041    47.10922  1214.78300  1275.00000     0.00078
      5042    47.11757  1227.44872  1233.00000     0.00081
      5043    47.12593  1241.61518  1309.00000     0.00076
      5044    47.13428  1257.15238  1222.00000     0.00082
      5045    47.14264  1273.88091  1352.00000     0.00074
      5046    47.15099  1291.56881  1308.00000     0.00076
      5047    47.15935  1309.92720  1338.00000     0.00075
      5048    47.16771  1328.61699  1436.00000     0.00070
      5049    47.17606  1347.24497  1413.00000     0.00071
      5050    47.18442  1365.36482  1414.00000     0.00071
      5051    47.19277  1382.50123  1448.00000     0.00069
      5052    47.20113  1398.19667  1458.00000     0.00069
      5053    47.20948  1412.02594  1433.00000     0.00070
      5054    47.21784  1423.65847  1445.00000     0.00069
      5055    47.22620  1432.89532  1467.00000     0.00068
      5056    47.23455  1439.69804  1354.00000     0.00074
      5057    47.24291  1444.24434  1478.00000     0.00068
      5058    47.25126  1446.93438  1444.00000     0.00069
      5059    47.25962  1448.31922  1459.00000     0.00069
      5060    47.26797  1449.09072  1449.00000     0.00069
      5061    47.27633  1450.00792  1431.00000     0.00070
      5062    47.28468  1451.87951  1437.00000     0.00070
      5063    47.29304  1455.53841  1457.00000     0.00069
      5064    47.30140  1461.75907  1449.00000     0.00069
      5065    47.30975  1471.29159  1489.00000     0.00067
      5066    47.31811  1484.83366  1474.00000     0.00068
      5067    47.32646  1503.01573  1525.00000     0.00066
      5068    47.33482  1526.42583  1644.00000     0.00061
      5069    47.34317  1555.56500  1589.00000     0.00063
      5070    47.35153  1590.85227  1609.00000     0.00062
      5071    47.35989  1632.66906  1575.00000     0.00063
      5072    47.36824  1681.25160  1722.00000     0.00058
      5073    47.37660  1736.74896  1715.00000     0.00058
      5074    47.38495  1799.19410  1908.00000     0.00052
      5075    47.39331  1868.44365  2006.00000     0.00050
      5076    47.40166  1944.21368  2101.00000     0.00048
      5077    47.41002  2026.06127  2161.00000     0.00046
      5078    47.41838  2113.28258  2258.00000     0.00044
      5079    47.42673  2204.97754  2304.00000     0.00043
      5080    47.43509  2299.95555  2461.00000     0.00041
      5081    47.44344  2396.76697  2545.00000     0.00039
      5082    47.45180  2493.68511  2654.00000     0.00038
      5083    47.46015  2588.70390  2781.00000     0.00036
      5084    47.46851  2679.60651  2859.00000     0.00035
      5085    47.47686  2763.99771  2893.00000     0.00035
      5086    47.48522  2839.47451  3083.00000     0.00032
      5087    47.49358  2903.77543  2933.00000     0.00034
      5088    47.50193  2954.83621  3019.00000     0.00033
      5089    47.51029  2991.09285  3070.00000     0.00033
      5090    47.51864  3011.54949  3080.00000     0.00032
      5091    47.52700  3015.74340  3129.00000     0.00032
      5092    47.53535  3003.95763  3088.00000     0.00032
      5093    47.54371  2976.95667  3068.00000     0.00033
      5094    47.55207  2935.85658  2893.00000     0.00035
      5095    47.56042  2882.24799  2849.00000     0.00035
      5096    47.56878  2817.77087  2747.00000     0.00036
      5097    47.57713  2744.10124  2678.00000     0.00037
      5098    47.58549  2662.97325  2638.00000     0.00038
      5099    47.59384  2576.04992  2578.00000     0.00039
      5100    47.60220  2484.96516  2538.00000     0.00039
      5101    47.61055  2391.30695  2520.00000     0.00040
      5102    47.61891  2296.58113  2423.00000     0.00041
      5103    47.62727  2202.20967  2410.00000     0.00041
      5104    47.63562  2109.48501  2344.00000     0.00043
      5105    47.64398  2019.54474  2207.00000     0.00045
      5106    47.65233  1933.31634  2135.00000     0.00047
      5107    47.66069  1851.52716  2064.00000     0.00048
      5108    47.66904  1774.73171  2041.00000     0.00049
      5109    47.67740  1703.27797  1949.00000     0.00051
      5110    47.68576  1637.36490  1915.00000     0.00052
      5111    47.69411  1577.07673  1814.00000     0.00055
      5112    47.70247  1522.32498  1718.00000     0.00058
      5113    47.71082  1472.95971  1593.00000     0.00063
      5114    47.71918  1428.75487  1520.00000     0.00066
      5115    47.72753  1389.41487  1493.00000     0.00067
      5116    47.73589  1354.61382  1552.00000     0.00064
      5117    47.74424  1324.01184  1393.00000     0.00072
      5118    47.75260  1297.24765  1368.00000     0.00073
      5119    47.76096  1273.99620  1372.00000     0.00073
      5120    47.76931  1253.94274  1286.00000     0.00078
      5121    47.77767  1236.79432  1366.00000     0.00073
      5122    47.78602  1222.32854  1259.00000     0.00079
      5123    47.79438  1210.35973  1214.00000     0.00082
      5124    47.80273  1200.74963  1271.00000     0.00079
      5125    47.81109  1193.39319  1252.00000     0.00080
      5126    47.81945  1188.22249  1256.00000     0.00080
      5127    47.82780  1185.18292  1245.00000     0.00080
      5128    47.83616  1184.24823  1247.00000     0.00080
      5129    47.84451  1185.40214  1244.00000     0.00080
      5130    47.85287  1188.64545  1271.00000     0.00079
      5131    47.86122  1193.96426  1218.00000     0.00082
      5132    47.86958  1201.35681  1286.00000     0.00078
      5133    47.87794  1210.81928  1310.00000     0.00076
      5134    47.88629  1222.35807  1279.00000     0.00078
      5135    47.89465  1235.98799  1300.00000     0.00077
      5136    47.90300  1251.71808  1272.00000     0.00079
      5137    47.91136  1269.55116  1214.00000     0.00082
      5138    47.91971  1289.49697  1303.00000     0.00077
      5139    47.92807  1311.56051  1306.00000     0.00077
      5140    47.93642  1335.72477  1333.00000     0.00075
      5141    47.94478  1361.94788  1330.00000     0.00075
      5142    47.95314  1390.10180  1358.00000     0.00074
      5143    47.96149  1420.00345  1418.00000     0.00071
      5144    47.96985  1451.38577  1451.00000     0.00069
      5145    47.97820  1483.88229  1476.00000     0.00068
      5146    47.98656  1517.00370  1529.00000     0.00065
      5147    47.99491  1550.12964  1588.00000     0.00063
      5148    48.00327  1582.53224  1516.00000     0.00066
      5149    48.01163  1613.37937  1603.00000     0.00062
      5150    48.01998  1641.76549  1593.00000     0.00063
      5151    48.02834  1666.76638  1642.00000     0.00061
      5152    48.03669  1687.44987  1565.00000     0.00064
      5153    48.04505  1703.07495  1534.00000     0.00065
      5154    48.05340  1713.11835  1547.00000     0.00065
      5155    48.06176  1717.31372  1623.00000     0.00062
      5156    48.07011  1715.69712  1506.00000     0.00066
      5157    48.07847  1708.58643  1562.00000     0.00064
      5158    48.08683  1696.49648  1603.00000     0.00062
      5159    48.09518  1680.20456  1522.00000     0.00066
      5160    48.10354  1660.49193  1524.00000     0.00066
      5161    48.11189  1638.12178  1551.00000     0.00064
      5162    48.12025  1613.77317  1457.00000     0.00069
      5163    48.12860  1588.00432  1477.00000     0.00068
      5164    48.13696  1561.26116  1583.00000     0.00063
      5165    48.14532  1533.86322  1498.00000     0.00067
      5166    48.15367  1506.02742  1486.00000     0.00067
      5167    48.16203  1477.90531  1491.00000     0.00067
      5168    48.17038  1449.61170  1481.00000     0.00068
      5169    48.17874  1421.32247  1408.00000     0.00071
      5170    48.18709  1393.20344  1462.00000     0.00068
      5171    48.19545  1365.46471  1455.00000     0.00069
      5172    48.20380  1338.35868  1307.00000     0.00077
      5173    48.21216  1312.15137  1320.00000     0.00076
      5174    48.22052  1287.12209  1310.00000     0.00076
      5175    48.22887  1263.54149  1201.00000     0.00083
      5176    48.23723  1241.59618  1197.00000     0.00084
      5177    48.24558  1221.43808  1200.00000     0.00083
      5178    48.25394  1203.16220  1289.00000     0.00078
      5179    48.26229  1186.80700  1197.00000     0.00084
      5180    48.27065  1172.36061  1160.00000     0.00086
      5181    48.27901  1159.74680  1237.00000     0.00081
      5182    48.28736  1148.83421  1166.00000     0.00086
      5183    48.29572  1139.45513  1183.00000     0.00085
      5184    48.30407  1131.40312  1163.00000     0.00086
      5185    48.31243  1124.42022  1088.00000     0.00092
      5186    48.32078  1118.22884  1152.00000     0.00087
      5187    48.32914  1112.51514  1101.00000     0.00091
      5188    48.33749  1106.96515  1081.00000     0.00093
      5189    48.34585  1101.27188  1095.00000     0.00091
      5190    48.35421  1095.16056  1042.00000     0.00096
      5191    48.36256  1088.40054  1121.00000     0.00089
      5192    48.37092  1080.81930  1026.00000     0.00097
      5193    48.37927  1072.32579  1010.00000     0.00099
      5194    48.38763  1062.92197  1016.00000     0.00098
      5195    48.39598  1052.68885   986.00000     0.00101
      5196    48.40434  1041.75393   989.00000     0.00101
      5197    48.41270  1030.27148  1004.00000     0.00100
      5198    48.42105  1018.40203   968.00000     0.00103
      5199    48.42941  1006.30347   959.00000     0.00104
      5200    48.43776   994.36472   934.00000     0.00107
      5201    48.44612   982.58602   933.00000     0.00107
      5202    48.45447   971.09531   916.00000     0.00109
      5203    48.46283   959.99712   919.00000     0.00109
      5204    48.47119   949.36345   880.00000     0.00114
      5205    48.47954   939.26168  1004.00000     0.00100
      5206    48.48790   929.73562   931.00000     0.00107
      5207    48.49625   920.81458   915.00000     0.00109
      5208    48.50461   912.51407   883.00000     0.00113
      5209    48.51296   904.84274   912.00000     0.00110
      5210    48.52132   897.79024   916.00000     0.00109
      5211    48.52967   891.34260   819.00000     0.00122
      5212    48.53803   885.47907   902.00000     0.00111
      5213    48.54639   880.17373   863.00000     0.00116
      5214    48.55474   875.39770   924.00000     0.00108
      5215    48.56310   871.11694   842.00000     0.00119
      5216    48.57145   867.29299   885.00000     0.00113
      5217    48.57981   863.88809   849.00000     0.00118
      5218    48.58816   860.86407   858.00000     0.00117
      5219    48.59652   858.18216   886.00000     0.00113
      5220    48.60488   855.80437   874.00000     0.00114
      5221    48.61323   853.68023   877.00000     0.00114
      5222    48.62159   851.79531   884.00000     0.00113
      5223    48.62994   850.12579   797.00000     0.00125
      5224    48.63830   848.61673   801.00000     0.00125
      5225    48.64665   847.23354   808.00000     0.00124
      5226    48.65501   845.94304   863.00000     0.00116
      5227    48.66336   844.71136   893.00000     0.00112
      5228    48.67172   843.50930   897.00000     0.00111
      5229    48.68008   842.31122   856.00000     0.00117
      5230    48.68843   841.09632   845.00000     0.00118
      5231    48.69679   839.85001   760.00000     0.00132
      5232    48.70514   838.56362   831.00000     0.00120
      5233    48.71350   837.23491   797.00000     0.00125
      5234    48.72185   835.86958   831.00000     0.00120
      5235    48.73021   834.47819   854.00000     0.00117
      5236    48.73857   833.07076   810.00000     0.00123
      5237    48.74692   831.65651   858.00000     0.00117
      5238    48.75528   830.25288   821.00000     0.00122
      5239    48.76363   828.87391   812.00000     0.00123
      5240    48.77199   827.53127   810.00000     0.00123
      5241    48.78034   826.22745   781.00000     0.00128
      5242    48.78870   824.97543   844.00000     0.00118
      5243    48.79705   823.78162   819.00000     0.00122
      5244    48.80541   822.65100   874.00000     0.00114
      5245    48.81377   821.58695   862.00000     0.00116
      5246    48.82212   820.59205   848.00000     0.00118
      5247    48.83048   819.66792   767.00000     0.00130
      5248    48.83883   818.81606   838.00000     0.00119
      5249    48.84719   818.03426   763.00000     0.00131
      5250    48.85554   817.32275   872.00000     0.00115
      5251    48.86390   816.68046   759.00000     0.00132
      5252    48.87226   816.10586   850.00000     0.00118
      5253    48.88061   815.59684   838.00000     0.00119
      5254    48.88897   815.14899   780.00000     0.00128
      5255    48.89732   814.76316   793.00000     0.00126
      5256    48.90568   814.45100   875.00000     0.00114
      5257    48.91403   814.20008   791.00000     0.00126
      5258    48.92239   814.00932   793.00000     0.00126
      5259    48.93074   813.87798   809.00000     0.00124
      5260    48.93910   813.80580   817.00000     0.00122
      5261    48.94746   813.79256   781.00000     0.00128
      5262    48.95581   813.83846   810.00000     0.00123
      5263    48.96417   813.94448   792.00000     0.00126
      5264    48.97252   814.11219   806.00000     0.00124
      5265    48.98088   814.34549   809.00000     0.00124
      5266    48.98923   814.64193   827.00000     0.00121
      5267    48.99759   815.00820   822.00000     0.00122
      5268    49.00595   815.45173   762.00000     0.00131
      5269    49.01430   815.97604   852.00000     0.00117
      5270    49.02266   816.58906   813.00000     0.00123
      5271    49.03101   817.27935   790.00000     0.00127
      5272    49.03937   818.06422   866.00000     0.00115
      5273    49.04772   818.95610   773.00000     0.00129
      5274    49.05608   819.96610   808.00000     0.00124
      5275    49.06444   821.10733   864.00000     0.00116
      5276    49.07279   822.39531   769.00000     0.00130
      5277    49.08115   823.84969   830.00000     0.00120
      5278    49.08950   825.49039   804.00000     0.00124
      5279    49.09786   827.34205   872.00000     0.00115
      5280    49.10621   829.43303   833.00000     0.00120
      5281    49.11457   831.79594   871.00000     0.00115
      5282    49.12292   834.46928   830.00000     0.00120
      5283    49.13128   837.49625   837.00000     0.00119
      5284    49.13964   840.92193   879.00000     0.00114
      5285    49.14799   844.79808   830.00000     0.00120
      5286    49.15635   849.18111   830.00000     0.00120
      5287    49.16470   854.13196   788.00000     0.00127
      5288    49.17306   859.72051   808.00000     0.00124
      5289    49.18141   866.01171   904.00000     0.00111
      5290    49.18977   873.07304   875.00000     0.00114
      5291    49.19813   880.97410   877.00000     0.00114
      5292    49.20648   889.78299   912.00000     0.00110
      5293    49.21484   899.56583   936.00000     0.00107
      5294    49.22319   910.38931   949.00000     0.00105
      5295    49.23155   922.29406   873.00000     0.00115
      5296    49.23990   935.31712   982.00000     0.00102
      5297    49.24826   949.47974   952.00000     0.00105
      5298    49.25661   964.78308   916.00000     0.00109
      5299    49.26497   981.20963   915.00000     0.00109
      5300    49.27333   998.70529   923.00000     0.00108
      5301    49.28168  1017.17773   941.00000     0.00106
      5302    49.29004  1036.50093   952.00000     0.00105
      5303    49.29839  1056.50419   965.00000     0.00104
      5304    49.30675  1076.96682  1009.00000     0.00099
      5305    49.31510  1097.61088  1062.00000     0.00094
      5306    49.32346  1118.08785  1074.00000     0.00093
      5307    49.33182  1138.01482  1176.00000     0.00085
      5308    49.34017  1156.93326  1222.00000     0.00082
      5309    49.34853  1174.35185  1214.00000     0.00082
      5310    49.35688  1189.75665  1210.00000     0.00083
      5311    49.36524  1202.63742  1207.00000     0.00083
      5312    49.37359  1212.58290  1202.00000     0.00083
      5313    49.38195  1219.27374  1245.00000     0.00080
      5314    49.39030  1222.53939  1211.00000     0.00083
      5315    49.39866  1222.38539  1209.00000     0.00083
      5316    49.40702  1218.97805  1244.00000     0.00080
      5317    49.41537  1212.67982  1165.00000     0.00086
      5318    49.42373  1203.98197  1140.00000     0.00088
      5319    49.43208  1193.44093  1283.00000     0.00078
      5320    49.44044  1181.64452  1181.00000     0.00085
      5321    49.44879  1169.17472  1173.00000     0.00085
      5322    49.45715  1156.56784  1194.00000     0.00084
      5323    49.46551  1144.30641  1141.00000     0.00088
      5324    49.47386  1132.79822  1176.00000     0.00085
      5325    49.48222  1122.38540  1133.00000     0.00088
      5326    49.49057  1113.33073  1148.00000     0.00087
      5327    49.49893  1105.84605  1106.00000     0.00090
      5328    49.50728  1100.06041  1125.00000     0.00089
      5329    49.51564  1096.05025  1125.00000     0.00089
      5330    49.52400  1093.84082  1186.00000     0.00084
      5331    49.53235  1093.38174  1191.00000     0.00084
      5332    49.54071  1094.57851  1167.00000     0.00086
      5333    49.54906  1097.28660  1200.00000     0.00083
      5334    49.55742  1101.28809  1163.00000     0.00086
      5335    49.56577  1106.31808  1158.00000     0.00086
      5336    49.57413  1112.06261  1148.00000     0.00087
      5337    49.58248  1118.16225  1197.00000     0.00084
      5338    49.59084  1124.21476  1092.00000     0.00092
      5339    49.59920  1129.81066  1113.00000     0.00090
      5340    49.60755  1134.54164  1143.00000     0.00087
      5341    49.61591  1138.04155  1135.00000     0.00088
      5342    49.62426  1140.01500  1138.00000     0.00088
      5343    49.63262  1140.26855  1112.00000     0.00090
      5344    49.64097  1138.70823  1104.00000     0.00091
      5345    49.64933  1135.41688  1168.00000     0.00086
      5346    49.65769  1130.57066  1193.00000     0.00084
      5347    49.66604  1124.44267  1134.00000     0.00088
      5348    49.67440  1117.36671  1110.00000     0.00090
      5349    49.68275  1109.70499  1153.00000     0.00087
      5350    49.69111  1101.81665  1072.00000     0.00093
      5351    49.69946  1094.03828  1105.00000     0.00090
      5352    49.70782  1086.65735  1072.00000     0.00093
      5353    49.71617  1079.91063  1106.00000     0.00090
      5354    49.72453  1073.98011  1145.00000     0.00087
      5355    49.73289  1068.99445  1132.00000     0.00088
      5356    49.74124  1065.01650  1148.00000     0.00087
      5357    49.74960  1062.04571  1171.00000     0.00085
      5358    49.75795  1060.03873  1178.00000     0.00085
      5359    49.76631  1059.00525  1133.00000     0.00088
      5360    49.77466  1058.72901  1132.00000     0.00088
      5361    49.78302  1059.02452  1186.00000     0.00084
      5362    49.79138  1059.65223  1181.00000     0.00085
      5363    49.79973  1060.34512  1203.00000     0.00083
      5364    49.80809  1060.81490  1175.00000     0.00085
      5365    49.81644  1060.77128  1201.00000     0.00083
      5366    49.82480  1059.93644  1185.00000     0.00084
      5367    49.83315  1058.09741  1187.00000     0.00084
      5368    49.84151  1055.09422  1277.00000     0.00078
      5369    49.84986  1050.85125  1269.00000     0.00079
      5370    49.85822  1045.37790  1143.00000     0.00087
      5371    49.86658  1038.76681  1132.00000     0.00088
      5372    49.87493  1031.18843  1163.00000     0.00086
      5373    49.88329  1022.86137  1136.00000     0.00088
      5374    49.89164  1014.02309  1091.00000     0.00092
      5375    49.90000  1004.94528  1129.00000     0.00089
      5376    49.90835   995.88589  1140.00000     0.00088
      5377    49.91671   987.06798  1089.00000     0.00092
      5378    49.92507   978.71006  1121.00000     0.00089
      5379    49.93342   971.00203  1109.00000     0.00090
      5380    49.94178   964.11160  1054.00000     0.00095
      5381    49.95013   958.17291  1066.00000     0.00094
      5382    49.95849   953.31858  1054.00000     0.00095
      5383    49.96684   949.74558  1055.00000     0.00095
      5384    49.97520   947.47983  1083.00000     0.00092
      5385    49.98355   946.59942  1107.00000     0.00090
      5386    49.99191   947.16870  1078.00000     0.00093
      5387    50.00027   949.23245   988.00000     0.00101
      5388    50.00862   952.82746  1095.00000     0.00091
      5389    50.01698   957.96501  1069.00000     0.00094
      5390    50.02533   964.63775  1071.00000     0.00093
      5391    50.03369   972.82448  1087.00000     0.00092
      5392    50.04204   982.47971  1089.00000     0.00092
      5393    50.05040   993.53322  1071.00000     0.00093
      5394    50.05876  1005.89790  1118.00000     0.00089
      5395    50.06711  1019.44036  1121.00000     0.00089
      5396    50.07547  1034.00284  1076.00000     0.00093
      5397    50.08382  1049.39048  1103.00000     0.00091
      5398    50.09218  1065.36926  1081.00000     0.00093
      5399    50.10053  1081.66672  1188.00000     0.00084
      5400    50.10889  1097.96942  1176.00000     0.00085
      5401    50.11725  1113.92526  1180.00000     0.00085
      5402    50.12560  1129.15396  1258.00000     0.00079
      5403    50.13396  1143.25533  1169.00000     0.00086
      5404    50.14231  1155.84701  1267.00000     0.00079
      5405    50.15067  1166.55977  1224.00000     0.00082
      5406    50.15902  1175.08361  1200.00000     0.00083
      5407    50.16738  1181.19594  1272.00000     0.00079
      5408    50.17573  1184.76652  1268.00000     0.00079
      5409    50.18409  1185.77584  1289.00000     0.00078
      5410    50.19245  1184.37552  1197.00000     0.00084
      5411    50.20080  1180.81198  1178.00000     0.00085
      5412    50.20916  1175.47150  1209.00000     0.00083
      5413    50.21751  1168.81195  1157.00000     0.00086
      5414    50.22587  1161.32484  1173.00000     0.00085
      5415    50.23422  1153.53960  1188.00000     0.00084
      5416    50.24258  1145.96502  1082.00000     0.00092
      5417    50.25094  1139.08073  1131.00000     0.00088
      5418    50.25929  1133.32640  1171.00000     0.00085
      5419    50.26765  1129.07411  1143.00000     0.00087
      5420    50.27600  1126.64208  1133.00000     0.00088
      5421    50.28436  1126.28641  1112.00000     0.00090
      5422    50.29271  1128.21042  1185.00000     0.00084
      5423    50.30107  1132.55739  1207.00000     0.00083
      5424    50.30942  1139.40739  1186.00000     0.00084
      5425    50.31778  1148.77121  1133.00000     0.00088
      5426    50.32614  1160.60157  1145.00000     0.00087
      5427    50.33449  1174.78557  1098.00000     0.00091
      5428    50.34285  1191.14695  1195.00000     0.00084
      5429    50.35120  1209.42665  1210.00000     0.00083
      5430    50.35956  1229.27516  1163.00000     0.00086
      5431    50.36791  1250.24765  1252.00000     0.00080
      5432    50.37627  1271.96069  1158.00000     0.00086
      5433    50.38463  1293.74330  1251.00000     0.00080
      5434    50.39298  1314.92532  1286.00000     0.00078
      5435    50.40134  1334.76671  1341.00000     0.00075
      5436    50.40969  1352.50078  1329.00000     0.00075
      5437    50.41805  1367.36335  1366.00000     0.00073
      5438    50.42640  1378.63805  1274.00000     0.00078
      5439    50.43476  1385.70009  1389.00000     0.00072
      5440    50.44311  1388.08812  1302.00000     0.00077
      5441    50.45147  1385.51951  1295.00000     0.00077
      5442    50.45983  1377.98389  1321.00000     0.00076
      5443    50.46818  1365.66704  1334.00000     0.00075
      5444    50.47654  1348.93884  1331.00000     0.00075
      5445    50.48489  1328.33722  1382.00000     0.00072
      5446    50.49325  1304.49152  1321.00000     0.00076
      5447    50.50160  1278.17437  1218.00000     0.00082
      5448    50.50996  1250.05851  1259.00000     0.00079
      5449    50.51832  1220.80713  1176.00000     0.00085
      5450    50.52667  1191.02203  1214.00000     0.00082
      5451    50.53503  1161.22908  1185.00000     0.00084
      5452    50.54338  1131.87068  1127.00000     0.00089
      5453    50.55174  1103.31108  1119.00000     0.00089
      5454    50.56009  1075.83538  1149.00000     0.00087
      5455    50.56845  1049.66153  1132.00000     0.00088
      5456    50.57680  1024.95244  1136.00000     0.00088
      5457    50.58516  1001.81402  1055.00000     0.00095
      5458    50.59352   980.31528   995.00000     0.00101
      5459    50.60187   960.47153  1082.00000     0.00092
      5460    50.61023   942.27491  1045.00000     0.00096
      5461    50.61858   925.69202  1059.00000     0.00094
      5462    50.62694   910.67108   962.00000     0.00104
      5463    50.63529   897.14173   961.00000     0.00104
      5464    50.64365   885.02111   973.00000     0.00103
      5465    50.65201   874.21354   987.00000     0.00101
      5466    50.66036   864.62451   984.00000     0.00102
      5467    50.66872   856.16002   985.00000     0.00102
      5468    50.67707   848.72632   928.00000     0.00108
      5469    50.68543   842.23729   835.00000     0.00120
      5470    50.69378   836.60502   865.00000     0.00116
      5471    50.70214   831.75271   823.00000     0.00122
      5472    50.71050   827.61213   808.00000     0.00124
      5473    50.71885   824.12560   813.00000     0.00123
      5474    50.72721   821.24261   873.00000     0.00115
      5475    50.73556   818.92455   800.00000     0.00125
      5476    50.74392   817.13753   833.00000     0.00120
      5477    50.75227   815.86036   841.00000     0.00119
      5478    50.76063   815.07852   796.00000     0.00126
      5479    50.76898   814.78647   812.00000     0.00123
      5480    50.77734   814.98509   804.00000     0.00124
      5481    50.78570   815.68150   765.00000     0.00131
      5482    50.79405   816.88833   797.00000     0.00125
      5483    50.80241   818.62290   784.00000     0.00128
      5484    50.81076   820.90535   815.00000     0.00123
      5485    50.81912   823.75287   810.00000     0.00123
      5486    50.82747   827.18831   784.00000     0.00128
      5487    50.83583   831.23145   808.00000     0.00124
      5488    50.84419   835.90225   814.00000     0.00123
      5489    50.85254   841.21135   786.00000     0.00127
      5490    50.86090   847.16382   787.00000     0.00127
      5491    50.86925   853.75542   828.00000     0.00121
      5492    50.87761   860.97280   844.00000     0.00118
      5493    50.88596   868.79005   800.00000     0.00125
      5494    50.89432   877.16762   801.00000     0.00125
      5495    50.90267   886.03071   843.00000     0.00119
      5496    50.91103   895.30344   779.00000     0.00128
      5497    50.91939   904.88244   843.00000     0.00119
      5498    50.92774   914.64075   874.00000     0.00114
      5499    50.93610   924.42711   999.00000     0.00100
      5500    50.94445   934.06504   886.00000     0.00113
      5501    50.95281   943.35405   955.00000     0.00105
      5502    50.96116   952.07861   956.00000     0.00105
      5503    50.96952   960.01096   922.00000     0.00108
      5504    50.97788   966.91697   983.00000     0.00102
      5505    50.98623   972.56178   967.00000     0.00103
      5506    50.99459   976.73205   980.00000     0.00102
      5507    51.00294   979.25665   974.00000     0.00103
      5508    51.01130   980.01680   954.00000     0.00105
      5509    51.01965   978.95843  1001.00000     0.00100
      5510    51.02801   976.10318   997.00000     0.00100
      5511    51.03636   971.53867   972.00000     0.00103
      5512    51.04472   965.44348   958.00000     0.00104
      5513    51.05308   958.04412   942.00000     0.00106
      5514    51.06143   949.59600   963.00000     0.00104
      5515    51.06979   940.36671   883.00000     0.00113
      5516    51.07814   930.61783   885.00000     0.00113
      5517    51.08650   920.59100   884.00000     0.00113
      5518    51.09485   910.50934   934.00000     0.00107
      5519    51.10321   900.55546   927.00000     0.00108
      5520    51.11157   890.89144   916.00000     0.00109
      5521    51.11992   881.67630   837.00000     0.00119
      5522    51.12828   872.99542   849.00000     0.00118
      5523    51.13663   864.93614   914.00000     0.00109
      5524    51.14499   857.56124   869.00000     0.00115
      5525    51.15334   850.92962   853.00000     0.00117
      5526    51.16170   845.07610   844.00000     0.00118
      5527    51.17006   840.02782   824.00000     0.00121
      5528    51.17841   835.80764   843.00000     0.00119
      5529    51.18677   832.42983   853.00000     0.00117
      5530    51.19512   829.90193   821.00000     0.00122
      5531    51.20348   828.23164   838.00000     0.00119
      5532    51.21183   827.42377   812.00000     0.00123
      5533    51.22019   827.47820   753.00000     0.00133
      5534    51.22854   828.40578   780.00000     0.00128
      5535    51.23690   830.21203   791.00000     0.00126
      5536    51.24526   832.89457   804.00000     0.00124
      5537    51.25361   836.46046   785.00000     0.00127
      5538    51.26197   840.90783   766.00000     0.00131
      5539    51.27032   846.23690   784.00000     0.00128
      5540    51.27868   852.45134   764.00000     0.00131
      5541    51.28703   859.52379   783.00000     0.00128
      5542    51.29539   867.45204   802.00000     0.00125
      5543    51.30375   876.21453   801.00000     0.00125
      5544    51.31210   885.77684   793.00000     0.00126
      5545    51.32046   896.08270   817.00000     0.00122
      5546    51.32881   907.07621   771.00000     0.00130
      5547    51.33717   918.67759   848.00000     0.00118
      5548    51.34552   930.78724   825.00000     0.00121
      5549    51.35388   943.27706   809.00000     0.00124
      5550    51.36223   955.99442   821.00000     0.00122
      5551    51.37059   968.76118   816.00000     0.00123
      5552    51.37895   981.37225   853.00000     0.00117
      5553    51.38730   993.61020   883.00000     0.00113
      5554    51.39566  1005.24583   889.00000     0.00112
      5555    51.40401  1016.05705   869.00000     0.00115
      5556    51.41237  1025.84840   966.00000     0.00104
      5557    51.42072  1034.47288   828.00000     0.00121
      5558    51.42908  1041.81964   873.00000     0.00115
      5559    51.43744  1047.85481   902.00000     0.00111
      5560    51.44579  1052.62678   859.00000     0.00116
      5561    51.45415  1056.22318   847.00000     0.00118
      5562    51.46250  1058.76535   812.00000     0.00123
      5563    51.47086  1060.38743   890.00000     0.00112
      5564    51.47921  1061.21135   866.00000     0.00115
      5565    51.48757  1061.33656   856.00000     0.00117
      5566    51.49592  1060.82299   916.00000     0.00109
      5567    51.50428  1059.68158   897.00000     0.00111
      5568    51.51264  1057.87624   893.00000     0.00112
      5569    51.52099  1055.33221   863.00000     0.00116
      5570    51.52935  1051.95162   934.00000     0.00107
      5571    51.53770  1047.62500   908.00000     0.00110
      5572    51.54606  1042.25511   920.00000     0.00109
      5573    51.55441  1035.80378   915.00000     0.00109
      5574    51.56277  1028.28027   883.00000     0.00113
      5575    51.57113  1019.75944   881.00000     0.00114
      5576    51.57948  1010.38149   934.00000     0.00107
      5577    51.58784  1000.32628   857.00000     0.00117
      5578    51.59619   989.82282   862.00000     0.00116
      5579    51.60455   979.12408   866.00000     0.00115
      5580    51.61290   968.47887   916.00000     0.00109
      5581    51.62126   958.12364   880.00000     0.00114
      5582    51.62961   948.27164   846.00000     0.00118
      5583    51.63797   939.11404   881.00000     0.00114
      5584    51.64633   930.80883   856.00000     0.00117
      5585    51.65468   923.50260   839.00000     0.00119
      5586    51.66304   917.31897   761.00000     0.00131
      5587    51.67139   912.35776   783.00000     0.00128
      5588    51.67975   908.69401   822.00000     0.00122
      5589    51.68810   906.39748   834.00000     0.00120
      5590    51.69646   905.51929   839.00000     0.00119
      5591    51.70482   906.09608   870.00000     0.00115
      5592    51.71317   908.15479   793.00000     0.00126
      5593    51.72153   911.69748   883.00000     0.00113
      5594    51.72988   916.71462   825.00000     0.00121
      5595    51.73824   923.18424   883.00000     0.00113
      5596    51.74659   931.05763   847.00000     0.00118
      5597    51.75495   940.27385   846.00000     0.00118
      5598    51.76331   950.74081   822.00000     0.00122
      5599    51.77166   962.33946   917.00000     0.00109
      5600    51.78002   974.92455   827.00000     0.00121
      5601    51.78837   988.31994   884.00000     0.00113
      5602    51.79673  1002.30802   891.00000     0.00112
      5603    51.80508  1016.63602   900.00000     0.00111
      5604    51.81344  1031.00201   869.00000     0.00115
      5605    51.82179  1045.06245   918.00000     0.00109
      5606    51.83015  1058.45557   892.00000     0.00112
      5607    51.83851  1070.79171   880.00000     0.00114
      5608    51.84686  1081.66737   868.00000     0.00115
      5609    51.85522  1090.70710   859.00000     0.00116
      5610    51.86357  1097.59409   890.00000     0.00112
      5611    51.87193  1102.08220   884.00000     0.00113
      5612    51.88028  1104.02840   885.00000     0.00113
      5613    51.88864  1103.40014   877.00000     0.00114
      5614    51.89700  1100.32357   891.00000     0.00112
      5615    51.90535  1094.98225   869.00000     0.00115
      5616    51.91371  1087.67439   841.00000     0.00119
      5617    51.92206  1078.74395   888.00000     0.00113
      5618    51.93042  1068.57229   912.00000     0.00110
      5619    51.93877  1057.52558   874.00000     0.00114
      5620    51.94713  1045.95301   895.00000     0.00112
      5621    51.95548  1034.18922   948.00000     0.00105
      5622    51.96384  1022.51821   897.00000     0.00111
      5623    51.97220  1011.18890   914.00000     0.00109
      5624    51.98055  1000.40693   905.00000     0.00110
      5625    51.98891   990.42616   834.00000     0.00120
      5626    51.99726   981.38338   892.00000     0.00112
      5627    52.00562   973.42616   835.00000     0.00120
      5628    52.01397   966.67613   842.00000     0.00119
      5629    52.02233   961.23544   855.00000     0.00117
      5630    52.03069   957.18326   894.00000     0.00112
      5631    52.03904   954.57629   862.00000     0.00116
      5632    52.04740   953.44625   801.00000     0.00125
      5633    52.05575   953.78889   868.00000     0.00115
      5634    52.06411   955.57856   876.00000     0.00114
      5635    52.07246   958.76534   825.00000     0.00121
      5636    52.08082   963.27476   887.00000     0.00113
      5637    52.08917   969.00761   902.00000     0.00111
      5638    52.09753   975.83094   935.00000     0.00107
      5639    52.10589   983.58101   897.00000     0.00111
      5640    52.11424   992.06913   885.00000     0.00113
      5641    52.12260  1001.07793   869.00000     0.00115
      5642    52.13095  1010.36544   908.00000     0.00110
      5643    52.13931  1019.66324   906.00000     0.00110
      5644    52.14766  1028.69770   891.00000     0.00112
      5645    52.15602  1037.20393   954.00000     0.00105
      5646    52.16438  1044.94498   853.00000     0.00117
      5647    52.17273  1051.73363   878.00000     0.00114
      5648    52.18109  1057.45289   974.00000     0.00103
      5649    52.18944  1062.05129   926.00000     0.00108
      5650    52.19780  1065.60197   950.00000     0.00105
      5651    52.20615  1068.24181   939.00000     0.00106
      5652    52.21451  1070.16360   994.00000     0.00101
      5653    52.22286  1071.60622   958.00000     0.00104
      5654    52.23122  1072.81510   936.00000     0.00107
      5655    52.23958  1074.02901   909.00000     0.00110
      5656    52.24793  1075.46017  1010.00000     0.00099
      5657    52.25629  1077.27031  1013.00000     0.00099
      5658    52.26464  1079.57097   966.00000     0.00104
      5659    52.27300  1082.41689   995.00000     0.00101
      5660    52.28135  1085.80592  1027.00000     0.00097
      5661    52.28971  1089.67532  1050.00000     0.00095
      5662    52.29807  1093.91760  1057.00000     0.00095
      5663    52.30642  1098.37974  1133.00000     0.00088
      5664    52.31478  1102.88243  1098.00000     0.00091
      5665    52.32313  1107.22586   986.00000     0.00101
      5666    52.33149  1111.21804  1149.00000     0.00087
      5667    52.33984  1114.67781  1097.00000     0.00091
      5668    52.34820  1117.49602  1043.00000     0.00096
      5669    52.35656  1119.61234  1091.00000     0.00092
      5670    52.36491  1121.03793  1035.00000     0.00097
      5671    52.37327  1121.84022  1110.00000     0.00090
      5672    52.38162  1122.12967  1029.00000     0.00097
      5673    52.38998  1121.96813   995.00000     0.00101
      5674    52.39833  1121.86985  1002.00000     0.00100
      5675    52.40669  1121.77943   976.00000     0.00102
      5676    52.41504  1121.81803  1100.00000     0.00091
      5677    52.42340  1122.06513  1040.00000     0.00096
      5678    52.43176  1122.54566  1129.00000     0.00089
      5679    52.44011  1123.24670  1078.00000     0.00093
      5680    52.44847  1124.10213  1080.00000     0.00093
      5681    52.45682  1125.01279  1085.00000     0.00092
      5682    52.46518  1125.88470  1080.00000     0.00093
      5683    52.47353  1126.61860  1125.00000     0.00089
      5684    52.48189  1127.12780  1027.00000     0.00097
      5685    52.49025  1127.33638  1074.00000     0.00093
      5686    52.49860  1127.17304  1065.00000     0.00094
      5687    52.50696  1126.59119  1113.00000     0.00090
      5688    52.51531  1125.52878  1087.00000     0.00092
      5689    52.52367  1123.92345  1045.00000     0.00096
      5690    52.53202  1121.67775  1052.00000     0.00095
      5691    52.54038  1118.68061  1035.00000     0.00097
      5692    52.54873  1114.81645  1063.00000     0.00094
      5693    52.55709  1109.97860  1017.00000     0.00098
      5694    52.56545  1104.08607   995.00000     0.00101
      5695    52.57380  1097.10308  1014.00000     0.00099
      5696    52.58216  1089.04321  1000.00000     0.00100
      5697    52.59051  1080.02129  1055.00000     0.00095
      5698    52.59887  1070.19564   981.00000     0.00102
      5699    52.60722  1059.76709  1066.00000     0.00094
      5700    52.61558  1048.96286  1009.00000     0.00099
      5701    52.62394  1038.01533  1013.00000     0.00099
      5702    52.63229  1027.15081  1012.00000     0.00099
      5703    52.64065  1016.56581  1028.00000     0.00097
      5704    52.64900  1006.42560   955.00000     0.00105
      5705    52.65736   996.85098   963.00000     0.00104
      5706    52.66571   987.92914   959.00000     0.00104
      5707    52.67407   979.71726   994.00000     0.00101
      5708    52.68242   972.24142   986.00000     0.00101
      5709    52.69078   965.50566   966.00000     0.00104
      5710    52.69914   959.49561   943.00000     0.00106
      5711    52.70749   954.20467   959.00000     0.00104
      5712    52.71585   949.63384   961.00000     0.00104
      5713    52.72420   945.80506   946.00000     0.00106
      5714    52.73256   942.75382   952.00000     0.00105
      5715    52.74091   940.54250   957.00000     0.00104
      5716    52.74927   939.24935   997.00000     0.00100
      5717    52.75763   938.98743   963.00000     0.00104
      5718    52.76598   939.87831   951.00000     0.00105
      5719    52.77434   942.05063  1016.00000     0.00098
      5720    52.78269   945.61672   971.00000     0.00103
      5721    52.79105   950.67986   974.00000     0.00103
      5722    52.79940   957.34234   998.00000     0.00100
      5723    52.80776   965.67395   994.00000     0.00101
      5724    52.81612   975.72864  1014.00000     0.00099
      5725    52.82447   987.54130   926.00000     0.00108
      5726    52.83283  1001.09460  1029.00000     0.00097
      5727    52.84118  1016.35223  1013.00000     0.00099
      5728    52.84954  1033.23728  1085.00000     0.00092
      5729    52.85789  1051.63181  1000.00000     0.00100
      5730    52.86625  1071.37426  1164.00000     0.00086
      5731    52.87460  1092.25232  1166.00000     0.00086
      5732    52.88296  1113.97683  1111.00000     0.00090
      5733    52.89132  1136.19714  1212.00000     0.00083
      5734    52.89967  1158.48466  1220.00000     0.00082
      5735    52.90803  1180.40605  1245.00000     0.00080
      5736    52.91638  1201.36059  1210.00000     0.00083
      5737    52.92474  1220.72754  1298.00000     0.00077
      5738    52.93309  1237.86605  1229.00000     0.00081
      5739    52.94145  1252.12826  1240.00000     0.00081
      5740    52.94981  1262.91462  1258.00000     0.00079
      5741    52.95816  1269.72464  1249.00000     0.00080
      5742    52.96652  1272.16761  1155.00000     0.00087
      5743    52.97487  1270.10796  1191.00000     0.00084
      5744    52.98323  1263.59652  1186.00000     0.00084
      5745    52.99158  1252.87144  1183.00000     0.00085
      5746    52.99994  1238.33654  1193.00000     0.00084
      5747    53.00829  1220.51185  1170.00000     0.00085
      5748    53.01665  1199.97114  1075.00000     0.00093
      5749    53.02501  1177.35059  1144.00000     0.00087
      5750    53.03336  1153.23722  1131.00000     0.00088
      5751    53.04172  1128.17291  1083.00000     0.00092
      5752    53.05007  1102.64021  1124.00000     0.00089
      5753    53.05843  1077.05950  1048.00000     0.00095
      5754    53.06678  1051.79234  1032.00000     0.00097
      5755    53.07514  1027.13875  1125.00000     0.00089
      5756    53.08350  1003.31171  1016.00000     0.00098
      5757    53.09185   980.51351   970.00000     0.00103
      5758    53.10021   958.88594  1044.00000     0.00096
      5759    53.10856   938.53778  1014.00000     0.00099
      5760    53.11692   919.53021  1028.00000     0.00097
      5761    53.12527   901.89003  1019.00000     0.00098
      5762    53.13363   885.62129   937.00000     0.00107
      5763    53.14198   870.70469  1005.00000     0.00100
      5764    53.15034   857.10165   941.00000     0.00106
      5765    53.15870   844.76852   939.00000     0.00106
      5766    53.16705   833.63012   937.00000     0.00107
      5767    53.17541   823.61097   853.00000     0.00117
      5768    53.18376   814.63181   874.00000     0.00114
      5769    53.19212   806.61082   885.00000     0.00113
      5770    53.20047   799.46684   908.00000     0.00110
      5771    53.20883   793.12366   875.00000     0.00114
      5772    53.21719   787.49765   872.00000     0.00115
      5773    53.22554   782.51559   826.00000     0.00121
      5774    53.23390   778.11005   790.00000     0.00127
      5775    53.24225   774.21930   822.00000     0.00122
      5776    53.25061   770.78926   806.00000     0.00124
      5777    53.25896   767.77060   783.00000     0.00128
      5778    53.26732   765.11731   809.00000     0.00124
      5779    53.27567   762.79114   767.00000     0.00130
      5780    53.28403   760.75897   803.00000     0.00125
      5781    53.29239   758.99227   767.00000     0.00130
      5782    53.30074   757.46790   801.00000     0.00125
      5783    53.30910   756.16462   780.00000     0.00128
      5784    53.31745   755.06461   819.00000     0.00122
      5785    53.32581   754.15397   769.00000     0.00130
      5786    53.33416   753.42140   750.00000     0.00133
      5787    53.34252   752.85811   776.00000     0.00129
      5788    53.35088   752.45851   802.00000     0.00125
      5789    53.35923   752.21728   842.00000     0.00119
      5790    53.36759   752.13245   747.00000     0.00134
      5791    53.37594   752.20172   854.00000     0.00117
      5792    53.38430   752.42701   759.00000     0.00132
      5793    53.39265   752.81135   756.00000     0.00132
      5794    53.40101   753.35938   751.00000     0.00133
      5795    53.40937   754.07671   765.00000     0.00131
      5796    53.41772   754.97151   750.00000     0.00133
      5797    53.42608   756.05323   811.00000     0.00123
      5798    53.43443   757.33331   788.00000     0.00127
      5799    53.44279   758.82550   791.00000     0.00126
      5800    53.45114   760.54436   792.00000     0.00126
      5801    53.45950   762.50699   793.00000     0.00126
      5802    53.46785   764.73195   847.00000     0.00118
      5803    53.47621   767.23975   757.00000     0.00132
      5804    53.48457   770.05312   839.00000     0.00119
      5805    53.49292   773.19376   849.00000     0.00118
      5806    53.50128   776.68678   811.00000     0.00123
      5807    53.50963   780.55888   785.00000     0.00127
      5808    53.51799   784.83519   822.00000     0.00122
      5809    53.52634   789.54265   826.00000     0.00121
      5810    53.53470   794.70779   813.00000     0.00123
      5811    53.54306   800.35555   861.00000     0.00116
      5812    53.55141   806.51060   829.00000     0.00121
      5813    53.55977   813.19392   848.00000     0.00118
      5814    53.56812   820.42599   900.00000     0.00111
      5815    53.57648   828.22302   860.00000     0.00116
      5816    53.58483   836.59362   869.00000     0.00115
      5817    53.59319   845.54047   909.00000     0.00110
      5818    53.60154   855.06323   927.00000     0.00108
      5819    53.60990   865.15533   914.00000     0.00109
      5820    53.61826   875.78543   972.00000     0.00103
      5821    53.62661   886.93004   976.00000     0.00102
      5822    53.63497   898.53335   978.00000     0.00102
      5823    53.64332   910.63679  1001.00000     0.00100
      5824    53.65168   923.22030  1105.00000     0.00090
      5825    53.66003   936.19919  1004.00000     0.00100
      5826    53.66839   949.54100  1042.00000     0.00096
      5827    53.67675   963.20844  1089.00000     0.00092
      5828    53.68510   977.17513  1049.00000     0.00095
      5829    53.69346   991.40834  1102.00000     0.00091
      5830    53.70181  1005.91021  1085.00000     0.00092
      5831    53.71017  1020.68300  1125.00000     0.00089
      5832    53.71852  1035.75697  1131.00000     0.00088
      5833    53.72688  1051.18789  1074.00000     0.00093
      5834    53.73523  1067.04946  1136.00000     0.00088
[truncated: 547,575 more chars]
